# Supplementary material for: Triple ionization and fragmentation of benzene trimers following ultrafast intermolecular Coulombic decay
Source: Nat Commun. 2022 Sep 10;13:5335. doi: 10.1038/s41467-022-33032-2 (PMC9464219; doi:10.1038/s41467-022-33032-2)
Supplement: Supplementary file 3 — Source Data [file 41467_2022_33032_MOESM3_ESM.zip]

Archive with 10 entries (10 files):
- Ren_SourceData_fig1.xlsx
- Ren_SourceData_fig2.xlsx
- Ren_SourceData_fig3.xlsx
- Ren_SourceData_fig4.xlsx
- Ren_SourceData_fig5.xlsx
- Ren_SourceData_fig6.xlsx
- Ren_Supplementary_Data_1.xlsx
- Ren_Supplementary_Data_2.xlsx
- Ren_Supplementary_Data_3.xlsx
- Ren_Supplementary_Data_4.xlsx
