# Supplementary material for: Triple ionization and fragmentation of benzene trimers following ultrafast intermolecular Coulombic decay
Source: Nat Commun. 2022 Sep 10;13:5335. doi: 10.1038/s41467-022-33032-2 (PMC9464219; doi:10.1038/s41467-022-33032-2)
Supplement: Supplementary file 3 — Source Data [file 41467_2022_33032_MOESM3_ESM.zip › Ren_SourceData_fig2.xlsx]

## Sheet: fig2a
KER (eV)	Counts	error bar
4.95	1	1
5.05	1	1
5.15	2.5	1.58114
5.25	0.5	0.70711
5.35	2.5	1.58114
5.45	2.5	1.58114
5.55	2.5	1.58114
5.65	3	1.73205
5.75	3.5	1.87083
5.85	3.5	1.87083
5.95	4.5	2.12132
6.05	4.5	2.12132
6.15	4	2
6.25	11	3.31662
6.35	17.5	4.1833
6.45	12.5	3.53553
6.55	19	4.3589
6.65	21.5	4.63681
6.75	22	4.69042
6.85	17.5	4.1833
6.95	35.5	5.95819
7.05	61	7.81025
7.15	81	9
7.25	122	11.0454
7.35	162.5	12.7476
7.45	228.5	15.1162
7.55	158	12.5698
7.65	122	11.0454
7.75	62.5	7.90569
7.85	30	5.47723
7.95	8.5	2.91548
8.05	8.5	2.91548
8.15	4	2
8.25	5	2.23607
8.35	2	1.41421
8.45	0.5	0.70711
8.55	0.5	0.70711
8.65	0.5	0.70711
8.75	0.5	0.70711
8.85	0	0
8.95	0	0
9.05	0	0

## Sheet: fig2b
7.43169
7.46744
7.32607
7.32736
7.47509
7.4543
7.27294
7.26388
7.33829
7.45857
7.30373
7.25698
7.24158
7.28383
7.47771
7.48192
7.24712
7.42165
7.46415
7.31683
7.36666
7.29537
7.35872
7.3194
7.26661
7.31791
7.47199
7.28132
7.28975
7.47565
7.34225
7.58573
7.31032
7.25281
7.26836
7.51715
7.4257
7.47949
7.29783
7.32062
7.25139
7.40262
7.43772
7.26677
7.27006
7.47041
7.46294
7.25257
7.46843
7.26122
7.41994
7.28575
7.30183
7.26105
7.25656
7.44514
7.4769
7.23823
7.33758
7.35952
7.45166
7.3132
7.46936
7.25623
7.48932
7.26841
7.27331
7.28557
7.32004
7.35516
7.46474
7.36384
7.35516
7.42778
7.29907
7.27248
7.27709
7.27376
7.34602
7.24485
7.41872
7.27421
7.41738
7.47432
7.26162
7.3032
7.48447
7.26279
7.38642
7.54705
7.439
7.4774
7.47427
7.42896
7.3411
7.28817
7.36324
7.47823
7.27681
7.30471
7.33699
7.46283
7.24147
7.437
7.21236
7.24918
7.44955
7.46679
7.59584
7.38468
7.3116
7.45861
7.29948
7.39556
7.46749
7.26131
7.37357
7.46652
7.37033
7.24914
7.2742
7.49049
7.41112
7.27118
7.47161

## Sheet: fig2c
7.66316
7.71671
7.80735
7.94596
7.70072
7.65947
7.84564
7.85875
7.83977
7.69684
7.81138
8.02206
7.88625
7.87808
7.70049
7.74443
7.84984
7.71236
7.69195
7.86417
7.84444
8.02632
7.77863
7.78361
7.87821
8.015
7.67835
8.05983
7.86039
7.80687
7.8409
7.94053
7.94592
7.68927
7.7176
7.68452
7.83832
7.85762
7.94568
7.74176
7.80666
7.68696
7.8593
7.73886
7.87585
7.93528
7.69563
7.70532
7.91696
7.72935
7.80865
7.72228

## Sheet: fig2d
7.19155
7.0036
7.14652
7.15103
7.10156
7.20258
7.07631
6.98176
7.02818
7.03701
7.04293
7.09459
7.07316
7.10807
7.07397
7.29916
7.15032
7.05238
7.09508
7.04918
7.09541
6.95456
7.17941
7.06696
6.96363
7.06597
7.21292
7.00689
7.1196
7.07935
6.98545
7.08165
7.08674
7.09989
7.02725
7.04524
7.22407
7.06433
7.08105
7.19319
7.13255
7.1034
7.15045
7.13268
6.99923
7.1039
7.14313
7.18437
7.16551
7.08022
7.10652
7.12032
7.15237
7.10082

## Sheet: fig2e
7.4827
7.56206
7.5489
7.5642
7.5669
7.53073
7.60121
7.6639
7.65653
7.57746
7.61194
7.60007
7.63064
7.54675
7.54726
7.43439
7.5147
7.55255
7.60872
7.6685
7.52539
7.66173
7.52724
7.58101
7.69429
7.58806
7.49562
7.65882
7.55684
7.52225
7.57037
7.4694
7.62827
7.60343
7.49897
7.53516
7.59062
7.48325
7.59564
7.63331
7.52267
7.50805
7.51451
7.51962
7.63138
7.62113
7.58428
7.52614
7.60499
7.52501
7.59876
7.50861
7.66161

## Sheet: fig2f
6.92979
6.9092
7.01009
7.04322
6.87184
6.89739
7.0217
7.09428
7.02139
6.90827
7.0424
7.03483
7.01774
7.0774
6.91707
6.91624
7.05146
6.92289
6.91884
7.05087
7.00902
7.01248
6.97926
6.98734
7.0444
7.06475
6.87814
7.17632
7.03994
6.94813
6.98689
6.94709
7.01699
7.02066
7.08325
6.90189
6.93045
6.93152
7.04571
7.00586
7.06613
7.00201
6.92481
7.01802
6.9452
6.8525
7.09199
6.87406
6.97936
7.03986
7.00908
7.00845

## Sheet: fig2g
7.4541
7.36644
7.44499
7.37415
7.46073
7.47889
7.53131
7.45882
7.49891
7.42232
7.48315
7.54723
7.39986
7.43693
7.49693
7.50848
7.52543
7.41724
7.40348
7.40835
7.54615
7.48425
7.39069
7.43271
7.48459
7.36487
7.47499
7.56929
7.45853
7.47963
7.39267

## Sheet: fig2h
6.44159
6.36943
6.49191
6.49416
6.44868
6.40034
6.57977
6.57898
6.53686
6.40414
6.49449
6.54431
6.54057
6.60064
6.4174
6.52464
6.54134
6.48071
6.3743
6.667
6.49725
6.57183
6.46734
6.49715
6.56196
6.5125
6.42248
6.65476
6.53854
6.49053
6.60201
6.42333
6.5141
6.5116
6.5544
6.40545
6.41881
6.38402
6.54808
6.49245

## Sheet: fig2i
6.69243
6.68324
6.56445
6.59821
6.63309
6.67369
6.47686
6.48076
6.53349
6.69102
6.5784
6.46138
6.51716
6.51772
6.64653
6.72329
6.50546
6.69193
6.64951
6.58469
6.53542
6.54166
6.57654
6.53777
6.52224
6.59104
6.67604
6.52768
6.6737
6.55929
6.47646
6.6902
6.69082
6.66463
6.58976
6.51949
6.62347
6.70362
6.55408
6.67507
6.77038
6.48136
6.67521
6.62166
6.51811
6.55559
6.50467
6.66399
6.68841
6.47786
6.47615
