# Supplementary material for: Triple ionization and fragmentation of benzene trimers following ultrafast intermolecular Coulombic decay
Source: Nat Commun. 2022 Sep 10;13:5335. doi: 10.1038/s41467-022-33032-2 (PMC9464219; doi:10.1038/s41467-022-33032-2)
Supplement: Supplementary file 3 — Source Data [file 41467_2022_33032_MOESM3_ESM.zip › Ren_SourceData_fig6.xlsx]

## Sheet: fig6a
time (fs)	distance (angstrom)
0	4.98262
0.5	4.98273
1	4.98289
1.5	4.98308
2	4.98332
2.5	4.9836
3	4.98392
3.5	4.98428
4	4.98468
4.5	4.98513
5	4.98561
5.5	4.98614
6	4.98671
6.5	4.98731
7	4.98797
7.5	4.98866
8	4.98939
8.5	4.99017
9	4.99099
9.5	4.99184
10	4.99274
10.5	4.99369
11	4.99467
11.5	4.9957
12	4.99678
12.5	4.99789
13	4.99905
13.5	5.00026
14	5.00151
14.5	5.00281
15	5.00414
15.5	5.00553
16	5.00695
16.5	5.00842
17	5.00993
17.5	5.01149
18	5.01309
18.5	5.01474
19	5.01642
19.5	5.01816
20	5.01994
20.5	5.02176
21	5.02363
21.5	5.02555
22	5.02751
22.5	5.02953
23	5.03159
23.5	5.03371
24	5.03587
24.5	5.03808
25	5.04034
25.5	5.04264
26	5.04499
26.5	5.04738
27	5.04981
27.5	5.05229
28	5.05481
28.5	5.05736
29	5.05997
29.5	5.06261
30	5.06529
30.5	5.06801
31	5.07077
31.5	5.07358
32	5.07642
32.5	5.07931
33	5.08223
33.5	5.0852
34	5.08821
34.5	5.09127
35	5.09436
35.5	5.09749
36	5.10067
36.5	5.10388
37	5.10714
37.5	5.11043
38	5.11376
38.5	5.11713
39	5.12053
39.5	5.12398
40	5.12747
40.5	5.13099
41	5.13455
41.5	5.13815
42	5.14179
42.5	5.14547
43	5.14918
43.5	5.15294
44	5.15673
44.5	5.16057
45	5.16444
45.5	5.16836
46	5.17231
46.5	5.1763
47	5.18032
47.5	5.18439
48	5.18849
48.5	5.19262
49	5.19679
49.5	5.201
50	5.20524
50.5	5.20952
51	5.21383
51.5	5.21818
52	5.22257
52.5	5.22699
53	5.23144
53.5	5.23593
54	5.24045
54.5	5.24501
55	5.2496
55.5	5.25422
56	5.25888
56.5	5.26358
57	5.26831
57.5	5.27307
58	5.27786
58.5	5.28269
59	5.28754
59.5	5.29244
60	5.29736
60.5	5.30231
61	5.3073
61.5	5.31232
62	5.31738
62.5	5.32246
63	5.32758
63.5	5.33273
64	5.33791
64.5	5.34313
65	5.34838
65.5	5.35366
66	5.35897
66.5	5.36431
67	5.36969
67.5	5.37509
68	5.38053
68.5	5.386
69	5.3915
69.5	5.39703
70	5.40259
70.5	5.40818
71	5.41381
71.5	5.41946
72	5.42515
72.5	5.43086
73	5.43661
73.5	5.44238
74	5.44819
74.5	5.45403
75	5.4599
75.5	5.4658
76	5.47173
76.5	5.4777
77	5.48369
77.5	5.48972
78	5.49577
78.5	5.50186
79	5.50798
79.5	5.51413
80	5.5203
80.5	5.52651
81	5.53275
81.5	5.53902
82	5.54531
82.5	5.55164
83	5.558
83.5	5.5644
84	5.57082
84.5	5.57727
85	5.58375
85.5	5.59026
86	5.5968
86.5	5.60337
87	5.60997
87.5	5.6166
88	5.62326
88.5	5.62995
89	5.63666
89.5	5.64341
90	5.65019
90.5	5.65699
91	5.66382
91.5	5.67068
92	5.67756
92.5	5.68448
93	5.69143
93.5	5.6984
94	5.70541
94.5	5.71245
95	5.71951
95.5	5.72661
96	5.73373
96.5	5.74088
97	5.74806
97.5	5.75527
98	5.7625
98.5	5.76977
99	5.77706
99.5	5.78438
100	5.79173
100.5	5.7991
101	5.8065
101.5	5.81393
102	5.82139
102.5	5.82887
103	5.83638
103.5	5.84392
104	5.85149
104.5	5.85909
105	5.86672
105.5	5.87437
106	5.88206
106.5	5.88977
107	5.89752
107.5	5.90529
108	5.91309
108.5	5.92092
109	5.92877
109.5	5.93665
110	5.94456
110.5	5.9525
111	5.96046
111.5	5.96845
112	5.97646
112.5	5.9845
113	5.99257
113.5	6.00066
114	6.00878
114.5	6.01692
115	6.0251
115.5	6.0333
116	6.04152
116.5	6.04978
117	6.05806
117.5	6.06637
118	6.07471
118.5	6.08307
119	6.09145
119.5	6.09987
120	6.1083
120.5	6.11677
121	6.12525
121.5	6.13376
122	6.1423
122.5	6.15086
123	6.15944
123.5	6.16805
124	6.17668
124.5	6.18534
125	6.19402
125.5	6.20273
126	6.21146
126.5	6.22022
127	6.229
127.5	6.23782
128	6.24666
128.5	6.25552
129	6.26442
129.5	6.27333
130	6.28228
130.5	6.29124
131	6.30023
131.5	6.30924
132	6.31828
132.5	6.32734
133	6.33642
133.5	6.34553
134	6.35466
134.5	6.36382
135	6.37299
135.5	6.38219
136	6.39142
136.5	6.40067
137	6.40994
137.5	6.41924
138	6.42857
138.5	6.43792
139	6.4473
139.5	6.45671
140	6.46614
140.5	6.47559
141	6.48506
141.5	6.49457
142	6.50409
142.5	6.51364
143	6.52321
143.5	6.5328
144	6.54242
144.5	6.55206
145	6.56172
145.5	6.5714
146	6.58111
146.5	6.59084
147	6.60059
147.5	6.61037
148	6.62017
148.5	6.63
149	6.63985
149.5	6.64972
150	6.65963
150.5	6.66955
151	6.6795
151.5	6.68947
152	6.69947
152.5	6.70949
153	6.71953
153.5	6.72959
154	6.73967
154.5	6.74978
155	6.7599
155.5	6.77004
156	6.78021
156.5	6.79039
157	6.8006
157.5	6.81082
158	6.82107
158.5	6.83134
159	6.84163
159.5	6.85194
160	6.86228
160.5	6.87264
161	6.88303
161.5	6.89343
162	6.90387
162.5	6.91432
163	6.92479
163.5	6.93529
164	6.94581
164.5	6.95634
165	6.9669
165.5	6.97748
166	6.98808
166.5	6.99869
167	7.00933
167.5	7.01999
168	7.03067
168.5	7.04137
169	7.05209
169.5	7.06283
170	7.0736
170.5	7.08439
171	7.0952
171.5	7.10604
172	7.1169
172.5	7.12779
173	7.13869
173.5	7.14962
174	7.16057
174.5	7.17154
175	7.18253
175.5	7.19355
176	7.20458
176.5	7.21563
177	7.2267
177.5	7.23778
178	7.24889
178.5	7.26002
179	7.27116
179.5	7.28233
180	7.29351
180.5	7.30472
181	7.31595
181.5	7.3272
182	7.33847
182.5	7.34976
183	7.36108
183.5	7.37242
184	7.38377
184.5	7.39515
185	7.40655
185.5	7.41796
186	7.42939
186.5	7.44084
187	7.45231
187.5	7.4638
188	7.4753
188.5	7.48682
189	7.49836
189.5	7.50991
190	7.52149
190.5	7.53308
191	7.5447
191.5	7.55634
192	7.56799
192.5	7.57967
193	7.59137
193.5	7.60309
194	7.61484
194.5	7.6266
195	7.63837
195.5	7.65017
196	7.66199
196.5	7.67382
197	7.68568
197.5	7.69754
198	7.70943
198.5	7.72133
199	7.73325
199.5	7.74518
200	7.75714
200.5	7.76911
201	7.7811
201.5	7.79311
202	7.80514
202.5	7.81719
203	7.82926
203.5	7.84135
204	7.85346
204.5	7.86559
205	7.87774
205.5	7.88991
206	7.90209
206.5	7.9143
207	7.92652
207.5	7.93876
208	7.95101
208.5	7.96327
209	7.97556
209.5	7.98786
210	8.00018
210.5	8.01252
211	8.02487
211.5	8.03724
212	8.04962
212.5	8.06202
213	8.07444
213.5	8.08689
214	8.09935
214.5	8.11183
215	8.12433
215.5	8.13685
216	8.14939
216.5	8.16194
217	8.17451
217.5	8.1871
218	8.19971
218.5	8.21233
219	8.22497
219.5	8.23763
220	8.2503
220.5	8.26298
221	8.27569
221.5	8.28841
222	8.30114
222.5	8.31389
223	8.32666
223.5	8.33944
224	8.35225
224.5	8.36507
225	8.37791
225.5	8.39077
226	8.40365
226.5	8.41654
227	8.42945
227.5	8.44238
228	8.45532
228.5	8.46828
229	8.48125
229.5	8.49424
230	8.50724
230.5	8.52026
231	8.53329
231.5	8.54633
232	8.55939
232.5	8.57246
233	8.58555
233.5	8.59864
234	8.61176
234.5	8.62489
235	8.63804
235.5	8.6512
236	8.66438
236.5	8.67759
237	8.6908
237.5	8.70404
238	8.71729
238.5	8.73056
239	8.74384
239.5	8.75714
240	8.77046
240.5	8.78378
241	8.79712
241.5	8.81049
242	8.82386
242.5	8.83724
243	8.85064
243.5	8.86405
244	8.87748
244.5	8.89092
245	8.90437
245.5	8.91785
246	8.93134
246.5	8.94485
247	8.95837
247.5	8.97191
248	8.98547
248.5	8.99904
249	9.01263
249.5	9.02622
250	9.03984
250.5	9.05349
251	9.06712
251.5	9.08078
252	9.09445
252.5	9.10814
253	9.12183
253.5	9.13554
254	9.14926
254.5	9.16299
255	9.17674
255.5	9.19051
256	9.20428
256.5	9.21806
257	9.23186
257.5	9.24568
258	9.25951
258.5	9.27336
259	9.28723
259.5	9.3011
260	9.31499
260.5	9.32889
261	9.34281
261.5	9.35674
262	9.37067
262.5	9.38462
263	9.39859
263.5	9.41256
264	9.42656
264.5	9.44056
265	9.45457
265.5	9.4686
266	9.48264
266.5	9.49669
267	9.51076
267.5	9.52485
268	9.53894
268.5	9.55306
269	9.56718
269.5	9.58133
270	9.5955
270.5	9.60968
271	9.62386
271.5	9.63807
272	9.65228
272.5	9.66652
273	9.68076
273.5	9.69501
274	9.70926
274.5	9.72353
275	9.73783
275.5	9.75212
276	9.76643
276.5	9.78075
277	9.79507
277.5	9.80942
278	9.82377
278.5	9.83815
279	9.85252
279.5	9.86692
280	9.88133
280.5	9.89575
281	9.91019
281.5	9.92464
282	9.9391
282.5	9.95358
283	9.96807
283.5	9.98256
284	9.99708
284.5	10.0116
285	10.0261
285.5	10.0407
286	10.0552
286.5	10.0698
287	10.0844
287.5	10.0989
288	10.1135
288.5	10.1281
289	10.1428
289.5	10.1574
290	10.172
290.5	10.1867
291	10.2014
291.5	10.2161
292	10.2308
292.5	10.2455
293	10.2602
293.5	10.275
294	10.2897
294.5	10.3045
295	10.3193
295.5	10.334
296	10.3488
296.5	10.3636
297	10.3784
297.5	10.3932
298	10.4081
298.5	10.4229
299	10.4378
299.5	10.4526
300	10.4675
300.5	10.4824
301	10.4973
301.5	10.5122
302	10.5271
302.5	10.542
303	10.557
303.5	10.572
304	10.5869
304.5	10.6019
305	10.6169
305.5	10.6319
306	10.6469
306.5	10.6619
307	10.6769
307.5	10.692
308	10.707
308.5	10.7221
309	10.7371
309.5	10.7522
310	10.7673
310.5	10.7824
311	10.7975
311.5	10.8127
312	10.8278
312.5	10.843
313	10.8581
313.5	10.8733
314	10.8885
314.5	10.9037
315	10.9189
315.5	10.9342
316	10.9494
316.5	10.9646
317	10.9799
317.5	10.9951
318	11.0104
318.5	11.0257
319	11.041
319.5	11.0563
320	11.0716
320.5	11.0869
321	11.1022
321.5	11.1175
322	11.1329
322.5	11.1482
323	11.1636
323.5	11.179
324	11.1943
324.5	11.2097
325	11.2251
325.5	11.2406
326	11.256
326.5	11.2714
327	11.2869
327.5	11.3023
328	11.3178
328.5	11.3333
329	11.3487
329.5	11.3642
330	11.3797
330.5	11.3952
331	11.4108
331.5	11.4263
332	11.4418
332.5	11.4573
333	11.4729
333.5	11.4885
334	11.504
334.5	11.5196
335	11.5352
335.5	11.5508
336	11.5665
336.5	11.5821
337	11.5977
337.5	11.6134
338	11.6291
338.5	11.6447
339	11.6604
339.5	11.6761
340	11.6918
340.5	11.7075
341	11.7232
341.5	11.7389
342	11.7546
342.5	11.7703
343	11.7861
343.5	11.8018
344	11.8176
344.5	11.8334
345	11.8492
345.5	11.8649
346	11.8808
346.5	11.8966
347	11.9124
347.5	11.9282
348	11.944
348.5	11.9599
349	11.9757
349.5	11.9916
350	12.0075
350.5	12.0233
351	12.0392
351.5	12.0551
352	12.071
352.5	12.0869
353	12.1028
353.5	12.1188
354	12.1347
354.5	12.1506
355	12.1666
355.5	12.1826
356	12.1985
356.5	12.2145
357	12.2305
357.5	12.2465
358	12.2625
358.5	12.2785
359	12.2946
359.5	12.3106
360	12.3266
360.5	12.3427
361	12.3587
361.5	12.3748
362	12.3909
362.5	12.4069
363	12.423
363.5	12.4391
364	12.4552
364.5	12.4713
365	12.4875
365.5	12.5036
366	12.5197
366.5	12.5359
367	12.552
367.5	12.5682
368	12.5844
368.5	12.6006
369	12.6167
369.5	12.6329
370	12.6492
370.5	12.6654
371	12.6816
371.5	12.6978
372	12.714
372.5	12.7303
373	12.7465
373.5	12.7628
374	12.779
374.5	12.7953
375	12.8116
375.5	12.8279
376	12.8442
376.5	12.8605
377	12.8768
377.5	12.8931
378	12.9094
378.5	12.9258
379	12.9421
379.5	12.9585
380	12.9748
380.5	12.9912
381	13.0076
381.5	13.024
382	13.0404
382.5	13.0568
383	13.0732
383.5	13.0896
384	13.106
384.5	13.1224
385	13.1388
385.5	13.1553
386	13.1717
386.5	13.1882
387	13.2047
387.5	13.2211
388	13.2376
388.5	13.2541
389	13.2706
389.5	13.2871
390	13.3036
390.5	13.3201
391	13.3366
391.5	13.3531
392	13.3697
392.5	13.3862
393	13.4028
393.5	13.4193
394	13.4359
394.5	13.4524
395	13.469
395.5	13.4856
396	13.5022
396.5	13.5188
397	13.5354
397.5	13.552
398	13.5686
398.5	13.5852
399	13.6018
399.5	13.6185
400	13.6351
400.5	13.6518
401	13.6684
401.5	13.6851
402	13.7017
402.5	13.7184
403	13.7351
403.5	13.7518
404	13.7685
404.5	13.7852
405	13.8019
405.5	13.8186
406	13.8353
406.5	13.852
407	13.8688
407.5	13.8855
408	13.9023
408.5	13.9191
409	13.9358
409.5	13.9526
410	13.9694
410.5	13.9862
411	14.003
411.5	14.0198
412	14.0366
412.5	14.0534
413	14.0702
413.5	14.087
414	14.1039
414.5	14.1207
415	14.1376
415.5	14.1544
416	14.1713
416.5	14.1881
417	14.205
417.5	14.2218
418	14.2387
418.5	14.2556
419	14.2725
419.5	14.2894
420	14.3063
420.5	14.3232
421	14.3402
421.5	14.3571
422	14.374
422.5	14.391
423	14.4079
423.5	14.4249
424	14.4418
424.5	14.4588
425	14.4758
425.5	14.4927
426	14.5097
426.5	14.5267
427	14.5437
427.5	14.5607
428	14.5777
428.5	14.5947
429	14.6118
429.5	14.6288
430	14.6458
430.5	14.6629
431	14.6799
431.5	14.6969
432	14.714
432.5	14.7311
433	14.7481
433.5	14.7652
434	14.7823
434.5	14.7994
435	14.8165
435.5	14.8336
436	14.8507
436.5	14.8678
437	14.8849
437.5	14.9021
438	14.9192
438.5	14.9363
439	14.9535
439.5	14.9706
440	14.9878
440.5	15.0049
441	15.0221
441.5	15.0392
442	15.0564
442.5	15.0736
443	15.0908
443.5	15.108
444	15.1251
444.5	15.1423
445	15.1595
445.5	15.1768
446	15.194
446.5	15.2112
447	15.2284
447.5	15.2457
448	15.2629
448.5	15.2802
449	15.2974
449.5	15.3147
450	15.3319
450.5	15.3492
451	15.3665
451.5	15.3838
452	15.4011
452.5	15.4183
453	15.4356
453.5	15.4529
454	15.4702
454.5	15.4875
455	15.5048
455.5	15.5222
456	15.5395
456.5	15.5568
457	15.5742
457.5	15.5915
458	15.6089
458.5	15.6262
459	15.6436
459.5	15.6609
460	15.6783
460.5	15.6957
461	15.7131
461.5	15.7304
462	15.7478
462.5	15.7652
463	15.7826
463.5	15.8
464	15.8175
464.5	15.8349
465	15.8523
465.5	15.8697
466	15.8871
466.5	15.9046
467	15.922
467.5	15.9395
468	15.9569
468.5	15.9744
469	15.9918
469.5	16.0093
470	16.0268
470.5	16.0443
471	16.0617
471.5	16.0792
472	16.0968
472.5	16.1143
473	16.1318
473.5	16.1493
474	16.1668
474.5	16.1843
475	16.2019
475.5	16.2194
476	16.2369
476.5	16.2545
477	16.272
477.5	16.2896
478	16.3071
478.5	16.3247
479	16.3423
479.5	16.3599
480	16.3774
480.5	16.395
481	16.4126
481.5	16.4302
482	16.4478
482.5	16.4654
483	16.483
483.5	16.5007
484	16.5183
484.5	16.5359
485	16.5535
485.5	16.5712
486	16.5888
486.5	16.6064
487	16.6241
487.5	16.6417
488	16.6594
488.5	16.677
489	16.6947
489.5	16.7124
490	16.73
490.5	16.7477
491	16.7654
491.5	16.7831
492	16.8008
492.5	16.8185
493	16.8362
493.5	16.8539
494	16.8716
494.5	16.8893
495	16.9071
495.5	16.9248
496	16.9425
496.5	16.9602
497	16.9779
497.5	16.9957
498	17.0134
498.5	17.0312
499	17.0489
499.5	17.0667
500	17.0844

## Sheet: fig6c
time (fs)	R12 (angstrom)	R13 (angstrom)	R23 (angstrom)
0	3.78669	6.932	3.81186
0.5	3.78609	6.93214	3.81281
1	3.7855	6.93233	3.81379
1.5	3.78493	6.93256	3.81479
2	3.78438	6.93283	3.81581
2.5	3.78385	6.93315	3.81686
3	3.78333	6.93351	3.81794
3.5	3.78284	6.93392	3.81904
4	3.78237	6.93438	3.82017
4.5	3.78192	6.93488	3.82133
5	3.78149	6.93543	3.82251
5.5	3.78108	6.93603	3.82373
6	3.7807	6.93667	3.82498
6.5	3.78034	6.93736	3.82625
7	3.78001	6.93811	3.82756
7.5	3.7797	6.9389	3.8289
8	3.77941	6.93974	3.83027
8.5	3.77915	6.94063	3.83166
9	3.77891	6.94156	3.83309
9.5	3.7787	6.94255	3.83454
10	3.77852	6.94359	3.83603
10.5	3.77836	6.94467	3.83754
11	3.77822	6.94581	3.83908
11.5	3.77812	6.94699	3.84065
12	3.77804	6.94822	3.84225
12.5	3.778	6.9495	3.84388
13	3.77798	6.95083	3.84554
13.5	3.77799	6.95221	3.84722
14	3.77804	6.95364	3.84894
14.5	3.77811	6.95512	3.85068
15	3.77821	6.95664	3.85245
15.5	3.77834	6.95822	3.85425
16	3.77851	6.95984	3.85608
16.5	3.7787	6.96151	3.85793
17	3.77891	6.96323	3.85982
17.5	3.77916	6.965	3.86173
18	3.77943	6.96682	3.86366
18.5	3.77973	6.96868	3.86561
19	3.78005	6.97059	3.86759
19.5	3.7804	6.97254	3.86959
20	3.78076	6.97453	3.8716
20.5	3.78116	6.97656	3.87362
21	3.78158	6.97864	3.87567
21.5	3.78202	6.98076	3.87772
22	3.78249	6.98292	3.8798
22.5	3.78298	6.98512	3.88189
23	3.7835	6.98737	3.884
23.5	3.78404	6.98965	3.88613
24	3.78461	6.99198	3.88827
24.5	3.7852	6.99435	3.89044
25	3.78582	6.99677	3.89262
25.5	3.78647	6.99922	3.89482
26	3.78714	7.00172	3.89704
26.5	3.78783	7.00426	3.89929
27	3.78854	7.00685	3.90155
27.5	3.78928	7.00948	3.90384
28	3.79004	7.01215	3.90614
28.5	3.79083	7.01486	3.90847
29	3.79163	7.01761	3.91081
29.5	3.79245	7.02041	3.91318
30	3.7933	7.02325	3.91556
30.5	3.79417	7.02613	3.91797
31	3.79505	7.02906	3.9204
31.5	3.79596	7.03202	3.92284
32	3.79689	7.03503	3.92531
32.5	3.79784	7.03808	3.9278
33	3.79881	7.04117	3.93031
33.5	3.7998	7.0443	3.93284
34	3.80081	7.04747	3.93539
34.5	3.80184	7.05067	3.93796
35	3.80289	7.05392	3.94055
35.5	3.80396	7.05721	3.94317
36	3.80505	7.06053	3.94581
36.5	3.80616	7.06389	3.94846
37	3.8073	7.06729	3.95115
37.5	3.80845	7.07072	3.95385
38	3.80962	7.0742	3.95657
38.5	3.81082	7.07772	3.95932
39	3.81204	7.08128	3.96208
39.5	3.81329	7.08487	3.96487
40	3.81456	7.08851	3.96767
40.5	3.81585	7.09218	3.9705
41	3.81716	7.0959	3.97334
41.5	3.8185	7.09966	3.9762
42	3.81987	7.10346	3.97909
42.5	3.82126	7.10729	3.98199
43	3.82268	7.11117	3.98491
43.5	3.82412	7.11509	3.98785
44	3.82559	7.11905	3.99081
44.5	3.82708	7.12304	3.99379
45	3.8286	7.12708	3.99678
45.5	3.83015	7.13116	3.9998
46	3.83173	7.13527	4.00283
46.5	3.83333	7.13943	4.00589
47	3.83496	7.14362	4.00896
47.5	3.83661	7.14786	4.01205
48	3.83829	7.15213	4.01516
48.5	3.83999	7.15643	4.01829
49	3.84172	7.16078	4.02143
49.5	3.84347	7.16516	4.02459
50	3.84524	7.16958	4.02777
50.5	3.84703	7.17404	4.03096
51	3.84884	7.17853	4.03418
51.5	3.85068	7.18306	4.0374
52	3.85254	7.18763	4.04064
52.5	3.85442	7.19224	4.0439
53	3.85632	7.19688	4.04718
53.5	3.85825	7.20156	4.05047
54	3.8602	7.20627	4.05377
54.5	3.86217	7.21103	4.0571
55	3.86417	7.21582	4.06044
55.5	3.8662	7.22065	4.0638
56	3.86825	7.22552	4.06718
56.5	3.87032	7.23042	4.07058
57	3.87243	7.23536	4.07399
57.5	3.87455	7.24033	4.07742
58	3.8767	7.24535	4.08087
58.5	3.87888	7.2504	4.08434
59	3.88108	7.25548	4.08782
59.5	3.8833	7.26061	4.09132
60	3.88555	7.26577	4.09484
60.5	3.88782	7.27096	4.09837
61	3.89011	7.27619	4.10192
61.5	3.89242	7.28146	4.10549
62	3.89476	7.28676	4.10907
62.5	3.89712	7.29211	4.11266
63	3.89949	7.29748	4.11627
63.5	3.90189	7.3029	4.11991
64	3.90431	7.30836	4.12356
64.5	3.90676	7.31385	4.12723
65	3.90922	7.31938	4.13092
65.5	3.91171	7.32495	4.13463
66	3.91422	7.33056	4.13836
66.5	3.91676	7.33621	4.14212
67	3.91932	7.3419	4.14589
67.5	3.9219	7.34762	4.14969
68	3.92451	7.35339	4.1535
68.5	3.92714	7.35919	4.15734
69	3.92979	7.36503	4.1612
69.5	3.93247	7.37091	4.16508
70	3.93517	7.37683	4.16898
70.5	3.9379	7.38279	4.1729
71	3.94065	7.38879	4.17684
71.5	3.94342	7.39483	4.1808
72	3.94621	7.4009	4.18477
72.5	3.94903	7.40702	4.18877
73	3.95187	7.41317	4.19279
73.5	3.95473	7.41937	4.19682
74	3.95763	7.42561	4.20088
74.5	3.96054	7.43188	4.20495
75	3.96348	7.43819	4.20904
75.5	3.96644	7.44454	4.21316
76	3.96943	7.45093	4.21729
76.5	3.97244	7.45736	4.22145
77	3.97548	7.46382	4.22562
77.5	3.97854	7.47033	4.22982
78	3.98163	7.47687	4.23404
78.5	3.98475	7.48345	4.23828
79	3.98789	7.49007	4.24253
79.5	3.99105	7.49672	4.24681
80	3.99425	7.50341	4.25112
80.5	3.99746	7.51015	4.25544
81	4.0007	7.51691	4.25978
81.5	4.00397	7.52372	4.26415
82	4.00725	7.53056	4.26853
82.5	4.01057	7.53745	4.27293
83	4.0139	7.54437	4.27735
83.5	4.01725	7.55132	4.28179
84	4.02063	7.55832	4.28625
84.5	4.02403	7.56535	4.29072
85	4.02745	7.57242	4.29522
85.5	4.0309	7.57952	4.29974
86	4.03437	7.58666	4.30427
86.5	4.03786	7.59384	4.30882
87	4.04137	7.60105	4.31339
87.5	4.04491	7.6083	4.31798
88	4.04848	7.61559	4.32259
88.5	4.05207	7.62291	4.32722
89	4.05568	7.63027	4.33186
89.5	4.05931	7.63766	4.33653
90	4.06297	7.64509	4.34121
90.5	4.06665	7.65255	4.34592
91	4.07036	7.66005	4.35064
91.5	4.07409	7.66759	4.35538
92	4.07784	7.67516	4.36014
92.5	4.08161	7.68276	4.36492
93	4.0854	7.69041	4.36972
93.5	4.08921	7.69809	4.37454
94	4.09305	7.70581	4.37938
94.5	4.0969	7.71356	4.38423
95	4.10077	7.72135	4.38911
95.5	4.10467	7.72917	4.394
96	4.10859	7.73703	4.39891
96.5	4.11253	7.74493	4.40384
97	4.11649	7.75286	4.40879
97.5	4.12048	7.76083	4.41376
98	4.12449	7.76884	4.41875
98.5	4.12852	7.77688	4.42376
99	4.13258	7.78496	4.4288
99.5	4.13666	7.79307	4.43385
100	4.14076	7.80122	4.43892
100.5	4.14488	7.80939	4.44402
101	4.14903	7.81761	4.44914
101.5	4.1532	7.82586	4.45428
102	4.15738	7.83415	4.45944
102.5	4.16158	7.84246	4.46462
103	4.1658	7.85082	4.46982
103.5	4.17004	7.8592	4.47504
104	4.17429	7.86763	4.48029
104.5	4.17856	7.87608	4.48555
105	4.18285	7.88457	4.49084
105.5	4.18715	7.89309	4.49614
106	4.19147	7.90165	4.50147
106.5	4.19581	7.91024	4.50681
107	4.20017	7.91887	4.51217
107.5	4.20455	7.92753	4.51756
108	4.20894	7.93622	4.52297
108.5	4.21336	7.94495	4.52839
109	4.21779	7.9537	4.53384
109.5	4.22225	7.9625	4.53931
110	4.22672	7.97132	4.5448
110.5	4.23122	7.98018	4.55031
111	4.23573	7.98908	4.55584
111.5	4.24026	7.998	4.56139
112	4.24482	8.00696	4.56696
112.5	4.24939	8.01595	4.57255
113	4.25398	8.02498	4.57816
113.5	4.25859	8.03403	4.58379
114	4.26322	8.04313	4.58944
114.5	4.26787	8.05225	4.5951
115	4.27254	8.06141	4.60078
115.5	4.27723	8.0706	4.60648
116	4.28193	8.07983	4.6122
116.5	4.28666	8.08909	4.61794
117	4.2914	8.09838	4.62369
117.5	4.29617	8.10771	4.62946
118	4.30096	8.11707	4.63525
118.5	4.30576	8.12646	4.64105
119	4.31059	8.13588	4.64688
119.5	4.31543	8.14533	4.65272
120	4.3203	8.15482	4.65859
120.5	4.32519	8.16433	4.66447
121	4.33009	8.17388	4.67037
121.5	4.33502	8.18346	4.67629
122	4.33997	8.19307	4.68223
122.5	4.34494	8.20271	4.68818
123	4.34993	8.21239	4.69416
123.5	4.35494	8.22209	4.70015
124	4.35996	8.23182	4.70616
124.5	4.36501	8.24159	4.71219
125	4.37007	8.25138	4.71823
125.5	4.37515	8.26121	4.72429
126	4.38025	8.27107	4.73037
126.5	4.38537	8.28096	4.73647
127	4.39051	8.29088	4.74258
127.5	4.39567	8.30083	4.74871
128	4.40084	8.31081	4.75485
128.5	4.40603	8.32082	4.76102
129	4.41124	8.33086	4.7672
129.5	4.41647	8.34094	4.77341
130	4.42172	8.35104	4.77963
130.5	4.42699	8.36118	4.78587
131	4.43228	8.37134	4.79213
131.5	4.43759	8.38154	4.7984
132	4.44292	8.39177	4.8047
132.5	4.44827	8.40203	4.81102
133	4.45364	8.41232	4.81735
133.5	4.45903	8.42265	4.82371
134	4.46444	8.433	4.83008
134.5	4.46987	8.44338	4.83647
135	4.47531	8.4538	4.84287
135.5	4.48078	8.46424	4.84929
136	4.48626	8.47472	4.85573
136.5	4.49176	8.48523	4.86219
137	4.49729	8.49577	4.86865
137.5	4.50283	8.50634	4.87514
138	4.50839	8.51694	4.88164
138.5	4.51397	8.52757	4.88816
139	4.51957	8.53823	4.89469
139.5	4.52519	8.54893	4.90125
140	4.53083	8.55965	4.90782
140.5	4.53649	8.5704	4.91441
141	4.54217	8.58119	4.92101
141.5	4.54787	8.59201	4.92764
142	4.5536	8.60285	4.93428
142.5	4.55934	8.61373	4.94095
143	4.56511	8.62463	4.94763
143.5	4.5709	8.63557	4.95433
144	4.5767	8.64653	4.96105
144.5	4.58252	8.65752	4.96779
145	4.58837	8.66855	4.97455
145.5	4.59423	8.6796	4.98133
146	4.60011	8.69069	4.98812
146.5	4.606	8.7018	4.99493
147	4.61192	8.71295	5.00175
147.5	4.61786	8.72412	5.0086
148	4.6238	8.73532	5.01546
148.5	4.62977	8.74655	5.02233
149	4.63576	8.75781	5.02923
149.5	4.64177	8.7691	5.03614
150	4.6478	8.78042	5.04307
150.5	4.65384	8.79177	5.05002
151	4.6599	8.80314	5.05698
151.5	4.66598	8.81454	5.06396
152	4.67208	8.82597	5.07097
152.5	4.6782	8.83743	5.07798
153	4.68434	8.84892	5.08502
153.5	4.6905	8.86043	5.09208
154	4.69667	8.87197	5.09915
154.5	4.70286	8.88354	5.10624
155	4.70908	8.89513	5.11335
155.5	4.71531	8.90676	5.12048
156	4.72155	8.91841	5.12762
156.5	4.72782	8.93009	5.13478
157	4.7341	8.9418	5.14195
157.5	4.7404	8.95354	5.14914
158	4.74672	8.96531	5.15634
158.5	4.75305	8.9771	5.16356
159	4.7594	8.98893	5.17079
159.5	4.76577	9.00078	5.17804
160	4.77216	9.01267	5.18531
160.5	4.77857	9.02458	5.19259
161	4.78499	9.03651	5.19988
161.5	4.79143	9.04848	5.20719
162	4.79789	9.06048	5.21452
162.5	4.80437	9.0725	5.22187
163	4.81087	9.08455	5.22923
163.5	4.81739	9.09663	5.2366
164	4.82393	9.10874	5.244
164.5	4.83049	9.12087	5.25141
165	4.83706	9.13303	5.25884
165.5	4.84366	9.14522	5.26628
166	4.85027	9.15744	5.27374
166.5	4.8569	9.16969	5.28122
167	4.86355	9.18196	5.28871
167.5	4.87022	9.19426	5.29621
168	4.87691	9.20659	5.30373
168.5	4.88361	9.21895	5.31127
169	4.89034	9.23134	5.31882
169.5	4.89708	9.24375	5.32638
170	4.90384	9.25619	5.33396
170.5	4.91061	9.26867	5.34156
171	4.91741	9.28116	5.34917
171.5	4.92422	9.29369	5.3568
172	4.93106	9.30624	5.36445
172.5	4.93791	9.31882	5.37211
173	4.94478	9.33143	5.37979
173.5	4.95168	9.34407	5.38749
174	4.95859	9.35673	5.3952
174.5	4.96552	9.36942	5.40294
175	4.97247	9.38214	5.41069
175.5	4.97944	9.39488	5.41845
176	4.98643	9.40765	5.42623
176.5	4.99344	9.42045	5.43403
177	5.00046	9.43327	5.44185
177.5	5.0075	9.44612	5.44968
178	5.01456	9.459	5.45752
178.5	5.02164	9.47191	5.46538
179	5.02873	9.48484	5.47325
179.5	5.03584	9.4978	5.48113
180	5.04297	9.51079	5.48903
180.5	5.05012	9.5238	5.49695
181	5.05728	9.53684	5.50488
181.5	5.06446	9.54991	5.51282
182	5.07165	9.56301	5.52078
182.5	5.07887	9.57613	5.52875
183	5.0861	9.58927	5.53674
183.5	5.09335	9.60245	5.54474
184	5.10062	9.61564	5.55276
184.5	5.1079	9.62887	5.56079
185	5.1152	9.64211	5.56884
185.5	5.12252	9.65539	5.5769
186	5.12986	9.66869	5.58498
186.5	5.13722	9.68201	5.59307
187	5.14459	9.69536	5.60118
187.5	5.15198	9.70873	5.6093
188	5.15938	9.72213	5.61744
188.5	5.16681	9.73555	5.62559
189	5.17424	9.749	5.63376
189.5	5.1817	9.76248	5.64194
190	5.18916	9.77598	5.65013
190.5	5.19665	9.78951	5.65834
191	5.20415	9.80306	5.66656
191.5	5.21167	9.81664	5.6748
192	5.2192	9.83024	5.68305
192.5	5.22674	9.84386	5.69131
193	5.23431	9.85751	5.69959
193.5	5.2419	9.87118	5.70789
194	5.2495	9.88488	5.7162
194.5	5.25711	9.89861	5.72453
195	5.26475	9.91235	5.73287
195.5	5.2724	9.92613	5.74124
196	5.28007	9.93992	5.74961
196.5	5.28776	9.95374	5.75801
197	5.29546	9.96758	5.76642
197.5	5.30319	9.98144	5.77484
198	5.31092	9.99534	5.78328
198.5	5.31868	10.0092	5.79173
199	5.32645	10.0232	5.8002
199.5	5.33423	10.0372	5.80868
200	5.34203	10.0511	5.81718
200.5	5.34985	10.0652	5.82569
201	5.35768	10.0792	5.83422
201.5	5.36553	10.0933	5.84275
202	5.37338	10.1074	5.85131
202.5	5.38126	10.1215	5.85988
203	5.38916	10.1356	5.86846
203.5	5.39707	10.1498	5.87706
204	5.405	10.164	5.88567
204.5	5.41294	10.1782	5.8943
205	5.4209	10.1924	5.90294
205.5	5.42888	10.2067	5.9116
206	5.43687	10.221	5.92028
206.5	5.44488	10.2353	5.92896
207	5.45292	10.2496	5.93768
207.5	5.46096	10.264	5.9464
208	5.46902	10.2784	5.95514
208.5	5.4771	10.2928	5.96388
209	5.4852	10.3072	5.97265
209.5	5.49331	10.3216	5.98143
210	5.50144	10.3361	5.99022
210.5	5.50958	10.3506	5.99903
211	5.51773	10.3651	6.00785
211.5	5.52591	10.3797	6.01669
212	5.5341	10.3943	6.02553
212.5	5.5423	10.4089	6.0344
213	5.55051	10.4235	6.04328
213.5	5.55875	10.4381	6.05216
214	5.56699	10.4528	6.06107
214.5	5.57525	10.4675	6.07
215	5.58353	10.4822	6.07892
215.5	5.59183	10.4969	6.08788
216	5.60013	10.5117	6.09684
216.5	5.60846	10.5265	6.10582
217	5.6168	10.5413	6.11482
217.5	5.62515	10.5561	6.12382
218	5.63352	10.5709	6.13285
218.5	5.64191	10.5858	6.14189
219	5.65032	10.6007	6.15095
219.5	5.65873	10.6156	6.16002
220	5.66717	10.6305	6.16909
220.5	5.67563	10.6455	6.17819
221	5.68409	10.6604	6.18728
221.5	5.69258	10.6754	6.1964
222	5.70107	10.6905	6.20553
222.5	5.70958	10.7055	6.21466
223	5.7181	10.7206	6.22381
223.5	5.72663	10.7357	6.23298
224	5.7352	10.7508	6.24214
224.5	5.74377	10.7659	6.25135
225	5.75234	10.7811	6.26055
225.5	5.76093	10.7963	6.26976
226	5.76955	10.8115	6.27899
226.5	5.77818	10.8267	6.28824
227	5.78682	10.8419	6.2975
227.5	5.79548	10.8572	6.30679
228	5.80415	10.8725	6.31608
228.5	5.81284	10.8878	6.32538
229	5.82154	10.9031	6.3347
229.5	5.83026	10.9184	6.34404
230	5.83899	10.9338	6.35338
230.5	5.84775	10.9492	6.36274
231	5.8565	10.9646	6.37211
231.5	5.86529	10.98	6.3815
232	5.87408	10.9955	6.39089
232.5	5.88289	11.011	6.4003
233	5.89171	11.0265	6.40972
233.5	5.90053	11.042	6.41914
234	5.90938	11.0575	6.42858
234.5	5.91825	11.0731	6.43803
235	5.92712	11.0886	6.44749
235.5	5.93601	11.1042	6.45697
236	5.94492	11.1199	6.46646
236.5	5.95384	11.1355	6.47597
237	5.96277	11.1512	6.48549
237.5	5.97172	11.1669	6.49502
238	5.98069	11.1826	6.50456
238.5	5.98967	11.1983	6.51413
239	5.99867	11.2141	6.52371
239.5	6.00768	11.2298	6.53329
240	6.01671	11.2456	6.54289
240.5	6.02575	11.2614	6.5525
241	6.03481	11.2773	6.56215
241.5	6.04387	11.2931	6.57178
242	6.05296	11.309	6.58143
242.5	6.06206	11.3249	6.59111
243	6.07118	11.3408	6.60078
243.5	6.0803	11.3568	6.61046
244	6.08944	11.3727	6.62017
244.5	6.09859	11.3887	6.62988
245	6.10775	11.4047	6.63959
245.5	6.11693	11.4207	6.64933
246	6.12612	11.4367	6.65908
246.5	6.13532	11.4528	6.66884
247	6.14455	11.4689	6.67862
247.5	6.15379	11.485	6.6884
248	6.16304	11.5011	6.69821
248.5	6.17231	11.5172	6.70802
249	6.18158	11.5334	6.71785
249.5	6.19088	11.5496	6.72769
250	6.20019	11.5658	6.73755
250.5	6.20951	11.582	6.74741
251	6.21885	11.5982	6.75729
251.5	6.22821	11.6145	6.7672
252	6.23757	11.6307	6.77709
252.5	6.24696	11.647	6.787
253	6.25634	11.6633	6.79692
253.5	6.26576	11.6797	6.80686
254	6.27517	11.696	6.81681
254.5	6.2846	11.7124	6.82677
255	6.29403	11.7287	6.83673
255.5	6.30349	11.7451	6.84671
256	6.31296	11.7615	6.85669
256.5	6.32243	11.778	6.8667
257	6.33193	11.7945	6.87671
257.5	6.34143	11.8109	6.88674
258	6.35096	11.8275	6.89678
258.5	6.36048	11.844	6.90684
259	6.37002	11.8605	6.91689
259.5	6.37958	11.877	6.92697
260	6.38915	11.8936	6.93707
260.5	6.39873	11.9102	6.94717
261	6.40832	11.9268	6.95729
261.5	6.41794	11.9435	6.96742
262	6.42755	11.9601	6.97755
262.5	6.43719	11.9767	6.9877
263	6.44684	11.9934	6.99787
263.5	6.45649	12.0101	7.00806
264	6.46616	12.0268	7.01824
264.5	6.47584	12.0436	7.02844
265	6.48554	12.0603	7.03864
265.5	6.49525	12.0771	7.04887
266	6.50496	12.0939	7.0591
266.5	6.51472	12.1107	7.06934
267	6.52445	12.1275	7.07959
267.5	6.53422	12.1444	7.08985
268	6.54399	12.1613	7.10013
268.5	6.55378	12.1781	7.11041
269	6.56357	12.195	7.12071
269.5	6.57337	12.2119	7.13103
270	6.58322	12.2289	7.14135
270.5	6.59306	12.2459	7.1517
271	6.60291	12.2628	7.16204
271.5	6.61277	12.2798	7.1724
272	6.62264	12.2968	7.18278
272.5	6.63253	12.3138	7.19318
273	6.64244	12.3308	7.20356
273.5	6.65235	12.3479	7.21399
274	6.66229	12.365	7.2244
274.5	6.67222	12.3821	7.23484
275	6.68218	12.3992	7.24527
275.5	6.69215	12.4163	7.25571
276	6.70212	12.4335	7.26619
276.5	6.71211	12.4506	7.27665
277	6.72211	12.4678	7.28714
277.5	6.73213	12.485	7.29762
278	6.74215	12.5022	7.30811
278.5	6.75219	12.5195	7.31863
279	6.76223	12.5367	7.32915
279.5	6.77231	12.554	7.33969
280	6.78239	12.5713	7.35024
280.5	6.79247	12.5885	7.3608
281	6.80257	12.6059	7.37138
281.5	6.81267	12.6232	7.38196
282	6.82281	12.6406	7.39254
282.5	6.83295	12.6579	7.40316
283	6.84309	12.6753	7.41376
283.5	6.85327	12.6927	7.42438
284	6.86344	12.7101	7.43502
284.5	6.87363	12.7276	7.44565
285	6.88384	12.745	7.4563
285.5	6.89404	12.7625	7.46697
286	6.90427	12.78	7.47764
286.5	6.91451	12.7975	7.48831
287	6.92476	12.815	7.499
287.5	6.93502	12.8326	7.50971
288	6.94529	12.8501	7.52042
288.5	6.95556	12.8677	7.53115
289	6.96588	12.8853	7.54188
289.5	6.97617	12.9029	7.55262
290	6.98649	12.9205	7.56338
290.5	6.99682	12.9382	7.57415
291	7.00715	12.9558	7.58493
291.5	7.01753	12.9735	7.59571
292	7.02789	12.9912	7.60651
292.5	7.03827	13.0089	7.61731
293	7.04866	13.0266	7.62814
293.5	7.05908	13.0443	7.63897
294	7.06949	13.062	7.6498
294.5	7.07992	13.0798	7.66065
295	7.09036	13.0976	7.6715
295.5	7.10081	13.1154	7.68237
296	7.11128	13.1332	7.69325
296.5	7.12176	13.151	7.70413
297	7.13224	13.1689	7.71502
297.5	7.14273	13.1867	7.72592
298	7.15324	13.2046	7.73684
298.5	7.16376	13.2225	7.74776
299	7.17429	13.2404	7.7587
299.5	7.18483	13.2583	7.76964
300	7.19538	13.2763	7.7806
300.5	7.20595	13.2942	7.79158
301	7.21652	13.3122	7.80256
301.5	7.22711	13.3302	7.81355
302	7.23771	13.3482	7.82455
302.5	7.24831	13.3662	7.83556
303	7.25894	13.3842	7.8466
303.5	7.26957	13.4023	7.85763
304	7.28021	13.4203	7.86867
304.5	7.29087	13.4384	7.87972
305	7.30153	13.4565	7.89079
305.5	7.31221	13.4746	7.90186
306	7.32289	13.4927	7.91296
306.5	7.33359	13.5108	7.92404
307	7.34429	13.529	7.93514
307.5	7.35502	13.5472	7.94626
308	7.36573	13.5653	7.95737
308.5	7.37647	13.5835	7.96851
309	7.38722	13.6017	7.97965
309.5	7.398	13.62	7.9908
310	7.40876	13.6382	8.00196
310.5	7.41953	13.6565	8.01313
311	7.43033	13.6747	8.02431
311.5	7.44113	13.693	8.0355
312	7.45194	13.7113	8.04671
312.5	7.46278	13.7297	8.05791
313	7.47361	13.748	8.06914
313.5	7.48444	13.7663	8.08035
314	7.4953	13.7847	8.0916
314.5	7.50617	13.803	8.10285
315	7.51704	13.8214	8.11411
315.5	7.52793	13.8398	8.12538
316	7.53882	13.8582	8.13667
316.5	7.54972	13.8766	8.14795
317	7.56064	13.895	8.15924
317.5	7.57157	13.9135	8.17054
318	7.58251	13.932	8.18187
318.5	7.59346	13.9505	8.19318
319	7.60441	13.969	8.20452
319.5	7.61539	13.9875	8.21585
320	7.62636	14.006	8.2272
320.5	7.63735	14.0245	8.23855
321	7.64836	14.0431	8.24992
321.5	7.65936	14.0617	8.26132
322	7.67038	14.0803	8.27269
322.5	7.68142	14.0989	8.28408
323	7.69246	14.1175	8.29548
323.5	7.70352	14.1361	8.3069
324	7.71458	14.1547	8.31832
324.5	7.72566	14.1734	8.32977
325	7.73675	14.1921	8.3412
325.5	7.74785	14.2108	8.35267
326	7.75895	14.2294	8.36413
326.5	7.77007	14.2481	8.3756
327	7.78121	14.2668	8.38707
327.5	7.79234	14.2856	8.39857
328	7.8035	14.3043	8.41006
328.5	7.81465	14.3231	8.42158
329	7.82582	14.3419	8.43308
329.5	7.837	14.3606	8.4446
330	7.84818	14.3795	8.45612
330.5	7.85938	14.3983	8.46766
331	7.8706	14.4171	8.47921
331.5	7.88181	14.436	8.49076
332	7.89303	14.4548	8.50232
332.5	7.90426	14.4737	8.51389
333	7.91551	14.4926	8.52548
333.5	7.92677	14.5115	8.53707
334	7.93804	14.5304	8.54868
334.5	7.94932	14.5493	8.56028
335	7.96061	14.5682	8.5719
335.5	7.97192	14.5872	8.58353
336	7.98323	14.6062	8.59518
336.5	7.99455	14.6251	8.60682
337	8.00589	14.6441	8.61848
337.5	8.01724	14.6632	8.63016
338	8.02857	14.6822	8.64183
338.5	8.03994	14.7012	8.65351
339	8.05131	14.7202	8.6652
339.5	8.06269	14.7393	8.67689
340	8.07409	14.7584	8.68861
340.5	8.08548	14.7774	8.7003
341	8.09689	14.7965	8.71204
341.5	8.10831	14.8156	8.72375
342	8.11975	14.8348	8.7355
342.5	8.13118	14.8539	8.74724
343	8.14263	14.873	8.75899
343.5	8.1541	14.8922	8.77076
344	8.16555	14.9114	8.78253
344.5	8.17703	14.9306	8.79431
345	8.18853	14.9498	8.80611
345.5	8.20003	14.969	8.81791
346	8.21152	14.9882	8.82972
346.5	8.22305	15.0074	8.84155
347	8.23457	15.0267	8.85337
347.5	8.2461	15.0459	8.86521
348	8.25765	15.0652	8.87705
348.5	8.26921	15.0845	8.8889
349	8.28077	15.1038	8.90076
349.5	8.29234	15.1231	8.91263
350	8.30394	15.1424	8.92452
350.5	8.31551	15.1617	8.9364
351	8.3271	15.1811	8.94829
351.5	8.33871	15.2004	8.96018
352	8.35033	15.2198	8.97209
352.5	8.36196	15.2392	8.98401
353	8.37359	15.2586	8.99593
353.5	8.38524	15.278	9.00786
354	8.39689	15.2974	9.0198
354.5	8.40854	15.3169	9.03174
355	8.42022	15.3363	9.0437
355.5	8.4319	15.3558	9.05566
356	8.44358	15.3752	9.06763
356.5	8.45528	15.3947	9.07961
357	8.467	15.4142	9.0916
357.5	8.47871	15.4337	9.1036
358	8.49043	15.4532	9.11561
358.5	8.50217	15.4727	9.12761
359	8.51392	15.4923	9.13963
359.5	8.52567	15.5118	9.15166
360	8.53743	15.5314	9.1637
360.5	8.54919	15.551	9.17575
361	8.56099	15.5706	9.1878
361.5	8.57278	15.5901	9.19985
362	8.58456	15.6097	9.21191
362.5	8.59637	15.6294	9.22399
363	8.60818	15.649	9.23607
363.5	8.62001	15.6686	9.24816
364	8.63184	15.6883	9.26026
364.5	8.64368	15.708	9.27237
365	8.65553	15.7277	9.28447
365.5	8.66739	15.7474	9.2966
366	8.67925	15.767	9.30873
366.5	8.69113	15.7868	9.32086
367	8.70302	15.8065	9.33299
367.5	8.71492	15.8262	9.34517
368	8.72683	15.846	9.35731
368.5	8.73875	15.8657	9.36948
369	8.75066	15.8855	9.38167
369.5	8.76258	15.9053	9.39386
370	8.77452	15.9251	9.40605
370.5	8.78649	15.9449	9.41825
371	8.79844	15.9647	9.43044
371.5	8.8104	15.9845	9.44266
372	8.82239	16.0043	9.45488
372.5	8.83436	16.0242	9.46711
373	8.84635	16.044	9.47934
373.5	8.85834	16.0639	9.49159
374	8.87035	16.0838	9.50385
374.5	8.88236	16.1036	9.5161
375	8.89439	16.1236	9.52836
375.5	8.90643	16.1435	9.54064
376	8.91846	16.1634	9.55293
376.5	8.9305	16.1833	9.56522
377	8.94257	16.2033	9.57752
377.5	8.95463	16.2232	9.58983
378	8.9667	16.2432	9.60215
378.5	8.97878	16.2632	9.61447
379	8.99088	16.2832	9.6268
379.5	9.00298	16.3032	9.63913
380	9.01507	16.3232	9.65149
380.5	9.0272	16.3432	9.66383
381	9.03932	16.3632	9.67619
381.5	9.05145	16.3833	9.68857
382	9.06359	16.4033	9.70093
382.5	9.07575	16.4234	9.71332
383	9.08791	16.4435	9.7257
383.5	9.10007	16.4635	9.73809
384	9.11224	16.4837	9.75051
384.5	9.12443	16.5038	9.7629
385	9.13661	16.5239	9.77532
385.5	9.14881	16.544	9.78774
386	9.161	16.5641	9.80017
386.5	9.17323	16.5843	9.81262
387	9.18545	16.6045	9.82506
387.5	9.19768	16.6246	9.83751
388	9.20993	16.6448	9.84998
388.5	9.22217	16.665	9.86246
389	9.23443	16.6852	9.87493
389.5	9.2467	16.7054	9.88741
390	9.25897	16.7257	9.89991
390.5	9.27125	16.7459	9.9124
391	9.28354	16.7662	9.92491
391.5	9.29583	16.7864	9.93743
392	9.30814	16.8067	9.94994
392.5	9.32046	16.827	9.96247
393	9.33278	16.8473	9.97501
393.5	9.3451	16.8676	9.98756
394	9.35744	16.8879	10.0001
394.5	9.36978	16.9082	10.0127
395	9.38213	16.9285	10.0252
395.5	9.39449	16.9489	10.0378
396	9.40684	16.9692	10.0504
396.5	9.41923	16.9896	10.0629
397	9.43161	17.0099	10.0755
397.5	9.444	17.0303	10.0881
398	9.4564	17.0507	10.1007
398.5	9.46881	17.0711	10.1133
399	9.48123	17.0915	10.126
399.5	9.49365	17.112	10.1386
400	9.50608	17.1324	10.1512
400.5	9.51853	17.1528	10.1639
401	9.53097	17.1733	10.1765
401.5	9.54343	17.1937	10.1892
402	9.55589	17.2142	10.2019
402.5	9.56836	17.2347	10.2145
403	9.58083	17.2552	10.2272
403.5	9.59331	17.2756	10.2399
404	9.6058	17.2962	10.2526
404.5	9.61831	17.3167	10.2653
405	9.63081	17.3372	10.278
405.5	9.64331	17.3577	10.2906
406	9.65582	17.3783	10.3034
406.5	9.66836	17.3989	10.3161
407	9.68088	17.4194	10.3288
407.5	9.69342	17.44	10.3415
408	9.70598	17.4606	10.3543
408.5	9.71852	17.4811	10.367
409	9.73109	17.5018	10.3798
409.5	9.74365	17.5223	10.3925
410	9.75623	17.543	10.4053
410.5	9.76881	17.5636	10.4181
411	9.78141	17.5842	10.4308
411.5	9.79401	17.6049	10.4436
412	9.80661	17.6255	10.4564
412.5	9.81922	17.6462	10.4692
413	9.83184	17.6669	10.482
413.5	9.84448	17.6876	10.4948
414	9.85712	17.7082	10.5076
414.5	9.86975	17.7289	10.5205
415	9.88242	17.7496	10.5333
415.5	9.89506	17.7704	10.5461
416	9.90772	17.7911	10.559
416.5	9.92039	17.8118	10.5718
417	9.93307	17.8326	10.5847
417.5	9.94576	17.8533	10.5975
418	9.95845	17.8741	10.6104
418.5	9.97115	17.8949	10.6233
419	9.98384	17.9156	10.6361
419.5	9.99656	17.9364	10.649
420	10.0093	17.9572	10.6619
420.5	10.022	17.978	10.6748
421	10.0347	17.9988	10.6877
421.5	10.0475	18.0196	10.7006
422	10.0602	18.0405	10.7136
422.5	10.073	18.0613	10.7265
423	10.0858	18.0822	10.7394
423.5	10.0985	18.103	10.7524
424	10.1113	18.1239	10.7653
424.5	10.1241	18.1448	10.7783
425	10.1369	18.1657	10.7912
425.5	10.1497	18.1866	10.8042
426	10.1625	18.2075	10.8172
426.5	10.1753	18.2284	10.8301
427	10.1881	18.2493	10.8431
427.5	10.2009	18.2702	10.8561
428	10.2138	18.2912	10.8691
428.5	10.2266	18.3121	10.8821
429	10.2395	18.3331	10.895
429.5	10.2523	18.3541	10.9081
430	10.2652	18.3751	10.9211
430.5	10.278	18.396	10.9341
431	10.2909	18.417	10.9471
431.5	10.3038	18.438	10.9602
432	10.3167	18.4591	10.9732
432.5	10.3296	18.4801	10.9863
433	10.3425	18.5011	10.9993
433.5	10.3554	18.5221	11.0124
434	10.3683	18.5432	11.0254
434.5	10.3812	18.5643	11.0385
435	10.3941	18.5853	11.0516
435.5	10.4071	18.6064	11.0647
436	10.42	18.6275	11.0778
436.5	10.433	18.6486	11.0909
437	10.4459	18.6697	11.104
437.5	10.4589	18.6908	11.1171
438	10.4719	18.7119	11.1302
438.5	10.4849	18.7331	11.1433
439	10.4978	18.7542	11.1565
439.5	10.5108	18.7753	11.1696
440	10.5238	18.7965	11.1827
440.5	10.5368	18.8177	11.1959
441	10.5498	18.8388	11.209
441.5	10.5629	18.86	11.2222
442	10.5759	18.8812	11.2354
442.5	10.5889	18.9024	11.2485
443	10.602	18.9236	11.2617
443.5	10.615	18.9448	11.2749
444	10.6281	18.966	11.2881
444.5	10.6411	18.9872	11.3013
445	10.6542	19.0085	11.3145
445.5	10.6672	19.0297	11.3277
446	10.6803	19.0509	11.3409
446.5	10.6934	19.0722	11.3542
447	10.7065	19.0935	11.3674
447.5	10.7196	19.1147	11.3806
448	10.7327	19.136	11.3939
448.5	10.7458	19.1573	11.4071
449	10.7589	19.1786	11.4203
449.5	10.772	19.1999	11.4336
450	10.7851	19.2212	11.4468
450.5	10.7983	19.2425	11.4601
451	10.8114	19.2639	11.4734
451.5	10.8245	19.2852	11.4867
452	10.8377	19.3065	11.4999
452.5	10.8508	19.3279	11.5132
453	10.864	19.3492	11.5265
453.5	10.8772	19.3706	11.5398
454	10.8903	19.392	11.5531
454.5	10.9035	19.4134	11.5664
455	10.9167	19.4347	11.5797
455.5	10.9299	19.4561	11.593
456	10.9431	19.4775	11.6064
456.5	10.9563	19.4989	11.6197
457	10.9695	19.5204	11.633
457.5	10.9827	19.5418	11.6463
458	10.9959	19.5632	11.6597
458.5	11.0091	19.5846	11.673
459	11.0224	19.6061	11.6864
459.5	11.0356	19.6276	11.6997
460	11.0489	19.649	11.7131
460.5	11.0621	19.6705	11.7265
461	11.0754	19.692	11.7399
461.5	11.0886	19.7135	11.7532
462	11.1019	19.735	11.7666
462.5	11.1152	19.7565	11.78
463	11.1285	19.778	11.7934
463.5	11.1417	19.7995	11.8068
464	11.155	19.821	11.8202
464.5	11.1684	19.8425	11.8336
465	11.1816	19.864	11.8471
465.5	11.195	19.8856	11.8605
466	11.2083	19.9072	11.8739
466.5	11.2216	19.9287	11.8874
467	11.2349	19.9503	11.9008
467.5	11.2483	19.9718	11.9142
468	11.2616	19.9934	11.9277
468.5	11.275	20.015	11.9411
469	11.2883	20.0366	11.9546
469.5	11.3017	20.0582	11.968
470	11.3151	20.0798	11.9815
470.5	11.3284	20.1014	11.995
471	11.3418	20.123	12.0085
471.5	11.3552	20.1446	12.022
472	11.3686	20.1663	12.0354
472.5	11.382	20.1879	12.0489
473	11.3954	20.2096	12.0624
473.5	11.4088	20.2312	12.0759
474	11.4222	20.2529	12.0894
474.5	11.4356	20.2746	12.103
475	11.449	20.2963	12.1165
475.5	11.4624	20.3179	12.13
476	11.4759	20.3396	12.1435
476.5	11.4893	20.3613	12.1571
477	11.5028	20.383	12.1706
477.5	11.5162	20.4047	12.1842
478	11.5297	20.4265	12.1977
478.5	11.5431	20.4482	12.2113
479	11.5566	20.4699	12.2248
479.5	11.5701	20.4917	12.2384
480	11.5835	20.5134	12.252
480.5	11.597	20.5352	12.2655
481	11.6105	20.557	12.2791
481.5	11.624	20.5787	12.2927
482	11.6375	20.6005	12.3063
482.5	11.651	20.6223	12.3199
483	11.6645	20.6441	12.3335
483.5	11.678	20.6659	12.3471
484	11.6915	20.6877	12.3607
484.5	11.705	20.7095	12.3744
485	11.7186	20.7313	12.388
485.5	11.7321	20.7532	12.4016
486	11.7457	20.775	12.4153
486.5	11.7592	20.7968	12.4289
487	11.7728	20.8187	12.4426
487.5	11.7864	20.8405	12.4562
488	11.7999	20.8624	12.4699
488.5	11.8135	20.8843	12.4835
489	11.8271	20.9062	12.4972
489.5	11.8407	20.928	12.5109
490	11.8543	20.9499	12.5246
490.5	11.8679	20.9718	12.5383
491	11.8815	20.9937	12.552
491.5	11.8951	21.0156	12.5656
492	11.9087	21.0376	12.5793
492.5	11.9223	21.0595	12.593
493	11.9359	21.0814	12.6068
493.5	11.9496	21.1034	12.6205
494	11.9632	21.1253	12.6342
494.5	11.9768	21.1473	12.6479
495	11.9905	21.1692	12.6617
495.5	12.0041	21.1912	12.6754
496	12.0178	21.2132	12.6891
496.5	12.0315	21.2352	12.7029
497	12.0451	21.2571	12.7166
497.5	12.0588	21.2791	12.7304
498	12.0725	21.3011	12.7442
498.5	12.0862	21.3231	12.7579
499	12.0999	21.3451	12.7717
499.5	12.1136	21.3671	12.7855
500	12.1273	21.3892	12.7993
