# Supplementary material for: Triple ionization and fragmentation of benzene trimers following ultrafast intermolecular Coulombic decay
Source: Nat Commun. 2022 Sep 10;13:5335. doi: 10.1038/s41467-022-33032-2 (PMC9464219; doi:10.1038/s41467-022-33032-2)
Supplement: Supplementary file 3 — Source Data [file 41467_2022_33032_MOESM3_ESM.zip › Ren_Supplementary_Data_3.xlsx]

## Sheet: Sheet1
0	4.78744e-05
1.54229	0.000319222
4.09775	0.000590582
5.58612	0.000861955
6.75422	0.00113
7.74828	0.0014
8.62867	0.00168
9.4273	0.00195
10.1634	0.00222
10.8498	0.00249
11.4954	0.00276
12.1067	0.00303
12.6886	0.0033
13.2451	0.00358
13.7791	0.00385
14.2933	0.00412
14.7897	0.00439
15.27	0.00466
15.7357	0.00493
16.1881	0.00521
16.6283	0.00548
17.0571	0.00575
17.4755	0.00602
17.8841	0.00629
18.2837	0.00656
18.6747	0.00684
19.0578	0.00711
19.4334	0.00738
19.8019	0.00765
20.1637	0.00792
20.5192	0.00819
20.8687	0.00847
21.2125	0.00874
21.5508	0.00901
21.8839	0.00928
22.2121	0.00955
22.5356	0.00982
22.8545	0.0101
23.169	0.01037
23.4794	0.01064
23.7858	0.01091
24.0883	0.01118
24.3871	0.01146
24.6823	0.01173
24.9741	0.012
25.2626	0.01227
25.5478	0.01254
25.8299	0.01282
26.109	0.01309
26.3851	0.01336
26.6585	0.01363
26.9291	0.0139
27.1971	0.01417
27.4624	0.01445
27.7253	0.01472
27.9857	0.01499
28.2438	0.01526
28.4995	0.01554
28.753	0.01581
29.0044	0.01608
29.2536	0.01635
29.5007	0.01662
29.7458	0.0169
29.9889	0.01717
30.2302	0.01744
30.4695	0.01771
30.707	0.01798
30.9427	0.01826
31.1766	0.01853
31.4089	0.0188
31.6394	0.01907
31.8684	0.01935
32.0957	0.01962
32.3214	0.01989
32.5457	0.02016
32.7683	0.02043
32.9896	0.02071
33.2094	0.02098
33.4277	0.02125
33.6447	0.02152
33.8603	0.0218
34.0746	0.02207
34.2876	0.02234
34.4993	0.02261
34.7097	0.02289
34.9188	0.02316
35.1268	0.02343
35.3336	0.0237
35.5391	0.02397
35.7436	0.02425
35.9468	0.02452
36.149	0.02479
36.3501	0.02506
36.5501	0.02534
36.749	0.02561
36.9469	0.02588
37.1437	0.02615
37.3396	0.02643
37.5344	0.0267
37.7283	0.02697
37.9212	0.02724
38.1131	0.02752
38.3041	0.02779
38.4942	0.02806
38.6834	0.02834
38.8717	0.02861
39.059	0.02888
39.2456	0.02915
39.4312	0.02943
39.616	0.0297
39.8	0.02997
39.9832	0.03024
40.1655	0.03052
40.3471	0.03079
40.5278	0.03106
40.7078	0.03133
40.887	0.03161
41.0654	0.03188
41.2431	0.03215
41.4201	0.03243
41.5963	0.0327
41.7718	0.03297
41.9466	0.03324
42.1207	0.03352
42.2941	0.03379
42.4668	0.03406
42.6388	0.03434
42.8102	0.03461
42.9808	0.03488
43.1509	0.03515
43.3203	0.03543
43.489	0.0357
43.6572	0.03597
43.8247	0.03625
43.9916	0.03652
44.1578	0.03679
44.3235	0.03706
44.4886	0.03734
44.6531	0.03761
44.817	0.03788
44.9803	0.03816
45.1431	0.03843
45.3053	0.0387
45.4669	0.03898
45.628	0.03925
45.7885	0.03952
45.9485	0.0398
46.108	0.04007
46.2669	0.04034
46.4253	0.04061
46.5832	0.04089
46.7406	0.04116
46.8975	0.04143
47.0538	0.04171
47.2097	0.04198
47.3651	0.04225
47.5199	0.04253
47.6743	0.0428
47.8283	0.04307
47.9817	0.04335
48.1347	0.04362
48.2872	0.04389
48.4393	0.04417
48.5908	0.04444
48.742	0.04471
48.8927	0.04499
49.0429	0.04526
49.1927	0.04553
49.3421	0.04581
49.491	0.04608
49.6395	0.04635
49.7876	0.04663
49.9353	0.0469
50.0826	0.04717
50.2294	0.04745
50.3758	0.04772
50.5218	0.04799
50.6675	0.04827
50.8127	0.04854
50.9575	0.04881
51.1019	0.04909
51.246	0.04936
51.3896	0.04963
51.5329	0.04991
51.6758	0.05018
51.8183	0.05045
51.9605	0.05073
52.1022	0.051
52.2437	0.05128
52.3847	0.05155
52.5254	0.05182
52.6657	0.0521
52.8057	0.05237
52.9453	0.05264
53.0846	0.05292
53.2235	0.05319
53.3621	0.05346
53.5003	0.05374
53.6382	0.05401
53.7757	0.05428
53.913	0.05456
54.0499	0.05483
54.1864	0.05511
54.3227	0.05538
54.4586	0.05565
54.5942	0.05593
54.7294	0.0562
54.8644	0.05647
54.999	0.05675
55.1334	0.05702
55.2674	0.0573
55.4011	0.05757
55.5345	0.05784
55.6676	0.05812
55.8004	0.05839
55.9329	0.05867
56.0652	0.05894
56.1971	0.05921
56.3287	0.05949
56.46	0.05976
56.5911	0.06003
56.7218	0.06031
56.8523	0.06058
56.9825	0.06086
57.1124	0.06113
57.242	0.0614
57.3714	0.06168
57.5005	0.06195
57.6292	0.06223
57.7578	0.0625
57.886	0.06277
58.014	0.06305
58.1418	0.06332
58.2692	0.0636
58.3965	0.06387
58.5234	0.06414
58.6501	0.06442
58.7765	0.06469
58.9027	0.06497
59.0286	0.06524
59.1543	0.06551
59.2797	0.06579
59.4048	0.06606
59.5298	0.06634
59.6544	0.06661
59.7789	0.06688
59.903	0.06716
60.027	0.06743
60.1507	0.06771
60.2741	0.06798
60.3974	0.06826
60.5204	0.06853
60.6431	0.0688
60.7657	0.06908
60.8879	0.06935
61.01	0.06963
61.1318	0.0699
61.2535	0.07017
61.3748	0.07045
61.496	0.07072
61.6169	0.071
61.7376	0.07127
61.8581	0.07155
61.9784	0.07182
62.0984	0.0721
62.2183	0.07237
62.3379	0.07264
62.4573	0.07292
62.5765	0.07319
62.6955	0.07347
62.8143	0.07374
62.9328	0.07402
63.0512	0.07429
63.1693	0.07456
63.2873	0.07484
63.405	0.07511
63.5225	0.07539
63.6399	0.07566
63.757	0.07594
63.8739	0.07621
63.9906	0.07649
64.1072	0.07676
64.2235	0.07703
64.3396	0.07731
64.4556	0.07758
64.5713	0.07786
64.6869	0.07813
64.8022	0.07841
64.9174	0.07868
65.0324	0.07896
65.1472	0.07923
65.2618	0.07951
65.3762	0.07978
65.4904	0.08005
65.6045	0.08033
65.7184	0.0806
65.832	0.08088
65.9455	0.08115
66.0589	0.08143
66.172	0.0817
66.2849	0.08198
66.3977	0.08225
66.5103	0.08253
66.6228	0.0828
66.735	0.08308
66.8471	0.08335
66.959	0.08362
67.0707	0.0839
67.1823	0.08417
67.2937	0.08445
67.4049	0.08472
67.5159	0.085
67.6268	0.08527
67.7375	0.08555
67.8481	0.08582
67.9584	0.0861
68.0687	0.08637
68.1787	0.08665
68.2886	0.08692
68.3983	0.0872
68.5079	0.08747
68.6172	0.08775
68.7265	0.08802
68.8356	0.0883
68.9445	0.08857
69.0532	0.08885
69.1618	0.08912
69.2703	0.0894
69.3786	0.08967
69.4867	0.08995
69.5947	0.09022
69.7025	0.0905
69.8102	0.09077
69.9177	0.09105
70.025	0.09132
70.1322	0.0916
70.2393	0.09187
70.3462	0.09215
70.453	0.09242
70.5596	0.0927
70.6661	0.09297
70.7724	0.09325
70.8786	0.09352
70.9846	0.0938
71.0905	0.09407
71.1962	0.09435
71.3018	0.09462
71.4073	0.0949
71.5126	0.09517
71.6177	0.09545
71.7228	0.09572
71.8276	0.096
71.9324	0.09627
72.037	0.09655
72.1415	0.09682
72.2458	0.0971
72.35	0.09737
72.454	0.09765
72.5579	0.09792
72.6617	0.0982
72.7654	0.09847
72.8689	0.09875
72.9723	0.09902
73.0755	0.0993
73.1786	0.09957
73.2816	0.09985
73.3844	0.10012
73.4871	0.1004
73.5897	0.10067
73.6922	0.10095
73.7945	0.10122
73.8967	0.1015
73.9987	0.10178
74.1007	0.10205
74.2025	0.10233
74.3042	0.1026
74.4057	0.10288
74.5071	0.10315
74.6085	0.10343
74.7096	0.1037
74.8107	0.10398
74.9116	0.10425
75.0124	0.10453
75.1131	0.1048
75.2137	0.10508
75.3141	0.10535
75.4144	0.10563
75.5146	0.10591
75.6147	0.10618
75.7146	0.10646
75.8145	0.10673
75.9142	0.10701
76.0138	0.10728
76.1133	0.10756
76.2126	0.10783
76.3119	0.10811
76.411	0.10838
76.51	0.10866
76.6089	0.10894
76.7077	0.10921
76.8063	0.10949
76.9049	0.10976
77.0033	0.11004
77.1016	0.11031
77.1998	0.11059
77.2979	0.11086
77.3959	0.11114
77.4938	0.11142
77.5915	0.11169
77.6892	0.11197
77.7867	0.11224
77.8842	0.11252
77.9815	0.11279
78.0787	0.11307
78.1758	0.11334
78.2728	0.11362
78.3696	0.1139
78.4664	0.11417
78.5631	0.11445
78.6596	0.11472
78.7561	0.115
78.8524	0.11527
78.9487	0.11555
79.0448	0.11583
79.1408	0.1161
79.2368	0.11638
79.3326	0.11665
79.4283	0.11693
79.5239	0.1172
79.6194	0.11748
79.7148	0.11776
79.8101	0.11803
79.9053	0.11831
80.0004	0.11858
80.0954	0.11886
80.1903	0.11913
80.2851	0.11941
80.3798	0.11969
80.4744	0.11996
80.5689	0.12024
80.6633	0.12051
80.7576	0.12079
80.8518	0.12106
80.9459	0.12134
81.0399	0.12162
81.1338	0.12189
81.2276	0.12217
81.3213	0.12244
81.4149	0.12272
81.5084	0.123
81.6018	0.12327
81.6952	0.12355
81.7884	0.12382
81.8815	0.1241
81.9746	0.12438
82.0675	0.12465
82.1604	0.12493
82.2531	0.1252
82.3458	0.12548
82.4384	0.12576
82.5309	0.12603
82.6232	0.12631
82.7155	0.12658
82.8077	0.12686
82.8999	0.12714
82.9919	0.12741
83.0838	0.12769
83.1757	0.12796
83.2674	0.12824
83.359	0.12852
83.4506	0.12879
83.5421	0.12907
83.6335	0.12934
83.7248	0.12962
83.816	0.1299
83.9071	0.13017
83.9982	0.13045
84.0891	0.13072
84.18	0.131
84.2708	0.13128
84.3614	0.13155
84.452	0.13183
84.5426	0.1321
84.633	0.13238
84.7233	0.13266
84.8136	0.13293
84.9038	0.13321
84.9938	0.13349
85.0839	0.13376
85.1738	0.13404
85.2636	0.13431
85.3534	0.13459
85.443	0.13487
85.5326	0.13514
85.6221	0.13542
85.7115	0.13569
85.8009	0.13597
85.8901	0.13625
85.9793	0.13652
86.0684	0.1368
86.1574	0.13708
86.2463	0.13735
86.3352	0.13763
86.4239	0.1379
86.5126	0.13818
86.6012	0.13846
86.6898	0.13873
86.7782	0.13901
86.8666	0.13929
86.9548	0.13956
87.043	0.13984
87.1312	0.14011
87.2192	0.14039
87.3072	0.14067
87.3951	0.14094
87.4829	0.14122
87.5707	0.1415
87.6583	0.14177
87.7459	0.14205
87.8334	0.14233
87.9208	0.1426
88.0082	0.14288
88.0955	0.14315
88.1827	0.14343
88.2698	0.14371
88.3568	0.14398
88.4438	0.14426
88.5307	0.14454
88.6175	0.14481
88.7043	0.14509
88.7909	0.14537
88.8775	0.14564
88.9641	0.14592
89.0505	0.1462
89.1369	0.14647
89.2232	0.14675
89.3094	0.14703
89.3956	0.1473
89.4817	0.14758
89.5677	0.14785
89.6537	0.14813
89.7395	0.14841
89.8253	0.14868
89.9111	0.14896
89.9967	0.14924
90.0823	0.14951
90.1678	0.14979
90.2532	0.15007
90.3386	0.15034
90.4239	0.15062
90.5092	0.1509
90.5943	0.15117
90.6794	0.15145
90.7644	0.15173
90.8494	0.152
90.9343	0.15228
91.0191	0.15256
91.1038	0.15283
91.1885	0.15311
91.2731	0.15339
91.3576	0.15366
91.4421	0.15394
91.5265	0.15422
91.6108	0.15449
91.6951	0.15477
91.7793	0.15505
91.8634	0.15532
91.9475	0.1556
92.0315	0.15588
92.1154	0.15615
92.1993	0.15643
92.2831	0.15671
92.3668	0.15698
92.4505	0.15726
92.5341	0.15754
92.6176	0.15781
92.7011	0.15809
92.7845	0.15837
92.8678	0.15864
92.9511	0.15892
93.0343	0.1592
93.1175	0.15947
93.2006	0.15975
93.2836	0.16003
93.3665	0.1603
93.4494	0.16058
93.5322	0.16086
93.615	0.16113
93.6977	0.16141
93.7803	0.16169
93.8629	0.16196
93.9454	0.16224
94.0279	0.16252
94.1102	0.16279
94.1926	0.16307
94.2748	0.16335
94.357	0.16363
94.4391	0.1639
94.5212	0.16418
94.6032	0.16446
94.6852	0.16473
94.7671	0.16501
94.8489	0.16529
94.9307	0.16556
95.0124	0.16584
95.094	0.16612
95.1756	0.16639
95.2571	0.16667
95.3386	0.16695
95.42	0.16723
95.5014	0.1675
95.5826	0.16778
95.6639	0.16806
95.745	0.16833
95.8261	0.16861
95.9072	0.16889
95.9882	0.16916
96.0691	0.16944
96.15	0.16972
96.2308	0.16999
96.3115	0.17027
96.3922	0.17055
96.4729	0.17083
96.5535	0.1711
96.634	0.17138
96.7144	0.17166
96.7948	0.17193
96.8752	0.17221
96.9555	0.17249
97.0357	0.17276
97.1159	0.17304
97.196	0.17332
97.2761	0.1736
97.3561	0.17387
97.4361	0.17415
97.516	0.17443
97.5958	0.1747
97.6756	0.17498
97.7553	0.17526
97.835	0.17554
97.9146	0.17581
97.9942	0.17609
98.0737	0.17637
98.1531	0.17664
98.2325	0.17692
98.3119	0.1772
98.3912	0.17747
98.4704	0.17775
98.5496	0.17803
98.6287	0.17831
98.7078	0.17858
98.7868	0.17886
98.8657	0.17914
98.9446	0.17941
99.0235	0.17969
99.1023	0.17997
99.181	0.18025
99.2597	0.18052
99.3384	0.1808
99.417	0.18108
99.4955	0.18136
99.574	0.18163
99.6524	0.18191
99.7308	0.18219
99.8091	0.18246
99.8874	0.18274
99.9656	0.18302
100.044	0.1833
100.122	0.18357
100.2	0.18385
100.278	0.18413
100.356	0.1844
100.434	0.18468
100.512	0.18496
100.59	0.18524
100.667	0.18551
100.745	0.18579
100.823	0.18607
100.9	0.18635
100.978	0.18662
101.055	0.1869
101.133	0.18718
101.21	0.18745
101.287	0.18773
101.365	0.18801
101.442	0.18829
101.519	0.18856
101.596	0.18884
101.674	0.18912
101.751	0.1894
101.828	0.18967
101.905	0.18995
101.981	0.19023
102.058	0.1905
102.135	0.19078
102.212	0.19106
102.289	0.19134
102.365	0.19161
102.442	0.19189
102.518	0.19217
102.595	0.19245
102.671	0.19272
102.748	0.193
102.824	0.19328
102.9	0.19356
102.977	0.19383
103.053	0.19411
103.129	0.19439
103.205	0.19467
103.281	0.19494
103.357	0.19522
103.433	0.1955
103.509	0.19578
103.585	0.19605
103.661	0.19633
103.737	0.19661
103.813	0.19689
103.888	0.19716
103.964	0.19744
104.04	0.19772
104.115	0.198
104.191	0.19827
104.266	0.19855
104.342	0.19883
104.417	0.1991
104.492	0.19938
104.568	0.19966
104.643	0.19994
104.718	0.20021
104.793	0.20049
104.868	0.20077
104.944	0.20105
105.019	0.20133
105.094	0.2016
105.168	0.20188
105.243	0.20216
105.318	0.20244
105.393	0.20271
105.468	0.20299
105.542	0.20327
105.617	0.20355
105.692	0.20382
105.766	0.2041
105.841	0.20438
105.915	0.20466
105.99	0.20493
106.064	0.20521
106.139	0.20549
106.213	0.20577
106.287	0.20604
106.361	0.20632
106.436	0.2066
106.51	0.20688
106.584	0.20715
106.658	0.20743
106.732	0.20771
106.806	0.20799
106.88	0.20826
106.954	0.20854
107.028	0.20882
107.101	0.2091
107.175	0.20937
107.249	0.20965
107.323	0.20993
107.396	0.21021
107.47	0.21049
107.543	0.21076
107.617	0.21104
107.69	0.21132
107.764	0.2116
107.837	0.21187
107.91	0.21215
107.984	0.21243
108.057	0.21271
108.13	0.21298
108.203	0.21326
108.277	0.21354
108.35	0.21382
108.423	0.2141
108.496	0.21437
108.569	0.21465
108.642	0.21493
108.714	0.21521
108.787	0.21548
108.86	0.21576
108.933	0.21604
109.006	0.21632
109.078	0.21659
109.151	0.21687
109.224	0.21715
109.296	0.21743
109.369	0.21771
109.441	0.21798
109.514	0.21826
109.586	0.21854
109.658	0.21882
109.731	0.21909
109.803	0.21937
109.875	0.21965
109.948	0.21993
110.02	0.22021
110.092	0.22048
110.164	0.22076
110.236	0.22104
110.308	0.22132
110.38	0.22159
110.452	0.22187
110.524	0.22215
110.596	0.22243
110.668	0.22271
110.739	0.22298
110.811	0.22326
110.883	0.22354
110.954	0.22382
111.026	0.22409
111.098	0.22437
111.169	0.22465
111.241	0.22493
111.312	0.22521
111.384	0.22548
111.455	0.22576
111.526	0.22604
111.598	0.22632
111.669	0.2266
111.74	0.22687
111.812	0.22715
111.883	0.22743
111.954	0.22771
112.025	0.22798
112.096	0.22826
112.167	0.22854
112.238	0.22882
112.309	0.2291
112.38	0.22937
112.451	0.22965
112.522	0.22993
112.593	0.23021
112.663	0.23049
112.734	0.23076
112.805	0.23104
112.875	0.23132
112.946	0.2316
113.017	0.23188
113.087	0.23215
113.158	0.23243
113.228	0.23271
113.299	0.23299
113.369	0.23326
113.439	0.23354
113.51	0.23382
113.58	0.2341
113.65	0.23438
113.721	0.23465
113.791	0.23493
113.861	0.23521
113.931	0.23549
114.001	0.23577
114.071	0.23604
114.141	0.23632
114.211	0.2366
114.281	0.23688
114.351	0.23716
114.421	0.23743
114.491	0.23771
114.561	0.23799
114.631	0.23827
114.7	0.23855
114.77	0.23882
114.84	0.2391
114.909	0.23938
114.979	0.23966
115.048	0.23994
115.118	0.24021
115.188	0.24049
115.257	0.24077
115.326	0.24105
115.396	0.24133
115.465	0.2416
115.535	0.24188
115.604	0.24216
115.673	0.24244
115.742	0.24272
115.812	0.24299
115.881	0.24327
115.95	0.24355
116.019	0.24383
116.088	0.24411
116.157	0.24438
116.226	0.24466
116.295	0.24494
116.364	0.24522
116.433	0.2455
116.502	0.24577
116.571	0.24605
116.639	0.24633
116.708	0.24661
116.777	0.24689
116.846	0.24716
116.914	0.24744
116.983	0.24772
117.052	0.248
117.12	0.24828
117.189	0.24856
117.257	0.24883
117.326	0.24911
117.394	0.24939
117.463	0.24967
117.531	0.24995
117.599	0.25022
117.668	0.2505
117.736	0.25078
117.804	0.25106
117.872	0.25134
117.941	0.25161
118.009	0.25189
118.077	0.25217
118.145	0.25245
118.213	0.25273
118.281	0.253
118.349	0.25328
118.417	0.25356
118.485	0.25384
118.553	0.25412
118.621	0.2544
118.689	0.25467
118.756	0.25495
118.824	0.25523
118.892	0.25551
118.96	0.25579
119.027	0.25606
119.095	0.25634
119.163	0.25662
119.23	0.2569
119.298	0.25718
119.365	0.25746
119.433	0.25773
119.5	0.25801
119.568	0.25829
119.635	0.25857
119.703	0.25885
119.77	0.25912
119.837	0.2594
119.905	0.25968
119.972	0.25996
120.039	0.26024
120.106	0.26051
120.173	0.26079
120.241	0.26107
120.308	0.26135
120.375	0.26163
120.442	0.26191
120.509	0.26218
120.576	0.26246
120.643	0.26274
120.71	0.26302
120.777	0.2633
120.843	0.26357
120.91	0.26385
120.977	0.26413
121.044	0.26441
121.111	0.26469
121.177	0.26497
121.244	0.26524
121.311	0.26552
121.377	0.2658
121.444	0.26608
121.511	0.26636
121.577	0.26664
121.644	0.26691
121.71	0.26719
121.777	0.26747
121.843	0.26775
121.909	0.26803
121.976	0.2683
122.042	0.26858
122.109	0.26886
122.175	0.26914
122.241	0.26942
122.307	0.2697
122.374	0.26997
122.44	0.27025
122.506	0.27053
122.572	0.27081
122.638	0.27109
122.704	0.27136
122.77	0.27164
122.836	0.27192
122.902	0.2722
122.968	0.27248
123.034	0.27276
123.1	0.27303
123.166	0.27331
123.232	0.27359
123.297	0.27387
123.363	0.27415
123.429	0.27443
123.495	0.2747
123.56	0.27498
123.626	0.27526
123.692	0.27554
123.757	0.27582
123.823	0.2761
123.889	0.27637
123.954	0.27665
124.02	0.27693
124.085	0.27721
124.151	0.27749
124.216	0.27776
124.281	0.27804
124.347	0.27832
124.412	0.2786
124.477	0.27888
124.543	0.27916
124.608	0.27943
124.673	0.27971
124.738	0.27999
124.804	0.28027
124.869	0.28055
124.934	0.28083
124.999	0.2811
125.064	0.28138
125.129	0.28166
125.194	0.28194
125.259	0.28222
125.324	0.2825
125.389	0.28277
125.454	0.28305
125.519	0.28333
125.584	0.28361
125.649	0.28389
125.713	0.28417
125.778	0.28444
125.843	0.28472
125.908	0.285
125.972	0.28528
126.037	0.28556
126.102	0.28584
126.166	0.28611
126.231	0.28639
126.295	0.28667
126.36	0.28695
126.425	0.28723
126.489	0.28751
126.554	0.28778
126.618	0.28806
126.682	0.28834
126.747	0.28862
126.811	0.2889
126.876	0.28918
126.94	0.28945
127.004	0.28973
127.068	0.29001
127.133	0.29029
127.197	0.29057
127.261	0.29085
127.325	0.29112
127.389	0.2914
127.454	0.29168
127.518	0.29196
127.582	0.29224
127.646	0.29252
127.71	0.29279
127.774	0.29307
127.838	0.29335
127.902	0.29363
127.966	0.29391
128.029	0.29419
128.093	0.29446
128.157	0.29474
128.221	0.29502
128.285	0.2953
128.349	0.29558
128.412	0.29586
128.476	0.29613
128.54	0.29641
128.603	0.29669
128.667	0.29697
128.731	0.29725
128.794	0.29753
128.858	0.2978
128.921	0.29808
128.985	0.29836
129.048	0.29864
129.112	0.29892
129.175	0.2992
129.239	0.29947
129.302	0.29975
129.366	0.30003
129.429	0.30031
129.492	0.30059
129.555	0.30087
129.619	0.30114
129.682	0.30142
129.745	0.3017
129.808	0.30198
129.872	0.30226
129.935	0.30254
129.998	0.30281
130.061	0.30309
130.124	0.30337
130.187	0.30365
130.25	0.30393
130.313	0.30421
130.376	0.30448
130.439	0.30476
130.502	0.30504
130.565	0.30532
130.628	0.3056
130.691	0.30588
130.754	0.30615
130.817	0.30643
130.879	0.30671
130.942	0.30699
131.005	0.30727
131.068	0.30755
131.13	0.30782
131.193	0.3081
131.256	0.30838
131.318	0.30866
131.381	0.30894
131.444	0.30922
131.506	0.3095
131.569	0.30977
131.631	0.31005
131.694	0.31033
131.756	0.31061
131.819	0.31089
131.881	0.31117
131.944	0.31144
132.006	0.31172
132.068	0.312
132.131	0.31228
132.193	0.31256
132.255	0.31284
132.318	0.31311
132.38	0.31339
132.442	0.31367
132.504	0.31395
132.567	0.31423
132.629	0.31451
132.691	0.31478
132.753	0.31506
132.815	0.31534
132.877	0.31562
132.939	0.3159
133.001	0.31618
133.063	0.31645
133.125	0.31673
133.187	0.31701
133.249	0.31729
133.311	0.31757
133.373	0.31785
133.435	0.31812
133.497	0.3184
133.559	0.31868
133.62	0.31896
133.682	0.31924
133.744	0.31952
133.806	0.31979
133.868	0.32007
133.929	0.32035
133.991	0.32063
134.053	0.32091
134.114	0.32119
134.176	0.32147
134.237	0.32174
134.299	0.32202
134.361	0.3223
134.422	0.32258
134.484	0.32286
134.545	0.32314
134.607	0.32341
134.668	0.32369
134.729	0.32397
134.791	0.32425
134.852	0.32453
134.914	0.32481
134.975	0.32508
135.036	0.32536
135.098	0.32564
135.159	0.32592
135.22	0.3262
135.281	0.32648
135.343	0.32675
135.404	0.32703
135.465	0.32731
135.526	0.32759
135.587	0.32787
135.648	0.32815
135.709	0.32842
135.771	0.3287
135.832	0.32898
135.893	0.32926
135.954	0.32954
136.015	0.32982
136.076	0.33009
136.136	0.33037
136.197	0.33065
136.258	0.33093
136.319	0.33121
136.38	0.33149
136.441	0.33176
136.502	0.33204
136.563	0.33232
136.623	0.3326
136.684	0.33288
136.745	0.33316
136.805	0.33343
136.866	0.33371
136.927	0.33399
136.988	0.33427
137.048	0.33455
137.109	0.33483
137.169	0.3351
137.23	0.33538
137.291	0.33566
137.351	0.33594
137.412	0.33622
137.472	0.3365
137.533	0.33678
137.593	0.33705
137.653	0.33733
137.714	0.33761
137.774	0.33789
137.835	0.33817
137.895	0.33845
137.955	0.33872
138.016	0.339
138.076	0.33928
138.136	0.33956
138.196	0.33984
138.257	0.34012
138.317	0.34039
138.377	0.34067
138.437	0.34095
138.497	0.34123
138.558	0.34151
138.618	0.34179
138.678	0.34206
138.738	0.34234
138.798	0.34262
138.858	0.3429
138.918	0.34318
138.978	0.34346
139.038	0.34373
139.098	0.34401
139.158	0.34429
139.218	0.34457
139.278	0.34485
139.338	0.34513
139.397	0.3454
139.457	0.34568
139.517	0.34596
139.577	0.34624
139.637	0.34652
139.696	0.3468
139.756	0.34707
139.816	0.34735
139.876	0.34763
139.935	0.34791
139.995	0.34819
140.055	0.34847
140.114	0.34874
140.174	0.34902
140.233	0.3493
140.293	0.34958
140.353	0.34986
140.412	0.35013
140.472	0.35041
140.531	0.35069
140.591	0.35097
140.65	0.35125
140.71	0.35153
140.769	0.3518
140.828	0.35208
140.888	0.35236
140.947	0.35264
141.007	0.35292
141.066	0.3532
141.125	0.35347
141.184	0.35375
141.244	0.35403
141.303	0.35431
141.362	0.35459
141.421	0.35487
141.481	0.35514
141.54	0.35542
141.599	0.3557
141.658	0.35598
141.717	0.35626
141.776	0.35654
141.836	0.35681
141.895	0.35709
141.954	0.35737
142.013	0.35765
142.072	0.35793
142.131	0.35821
142.19	0.35848
142.249	0.35876
142.308	0.35904
142.367	0.35932
142.425	0.3596
142.484	0.35988
142.543	0.36015
142.602	0.36043
142.661	0.36071
142.72	0.36099
142.779	0.36127
142.837	0.36154
142.896	0.36182
142.955	0.3621
143.014	0.36238
143.072	0.36266
143.131	0.36294
143.19	0.36321
143.248	0.36349
143.307	0.36377
143.366	0.36405
143.424	0.36433
143.483	0.36461
143.541	0.36488
143.6	0.36516
143.658	0.36544
143.717	0.36572
143.775	0.366
143.834	0.36627
143.892	0.36655
143.951	0.36683
144.009	0.36711
144.068	0.36739
144.126	0.36767
144.184	0.36794
144.243	0.36822
144.301	0.3685
144.359	0.36878
144.418	0.36906
144.476	0.36934
144.534	0.36961
144.593	0.36989
144.651	0.37017
144.709	0.37045
144.767	0.37073
144.825	0.371
144.884	0.37128
144.942	0.37156
145	0.37184
145.058	0.37212
145.116	0.3724
145.174	0.37267
145.232	0.37295
145.29	0.37323
145.348	0.37351
145.406	0.37379
145.464	0.37406
145.522	0.37434
145.58	0.37462
145.638	0.3749
145.696	0.37518
145.754	0.37546
145.812	0.37573
145.87	0.37601
145.928	0.37629
145.986	0.37657
146.043	0.37685
146.101	0.37712
146.159	0.3774
146.217	0.37768
146.275	0.37796
146.332	0.37824
146.39	0.37852
146.448	0.37879
146.506	0.37907
146.563	0.37935
146.621	0.37963
146.678	0.37991
146.736	0.38018
146.794	0.38046
146.851	0.38074
146.909	0.38102
146.966	0.3813
147.024	0.38157
147.082	0.38185
147.139	0.38213
147.197	0.38241
147.254	0.38269
147.312	0.38297
147.369	0.38324
147.426	0.38352
147.484	0.3838
147.541	0.38408
147.599	0.38436
147.656	0.38463
147.713	0.38491
147.771	0.38519
147.828	0.38547
147.885	0.38575
147.943	0.38602
148	0.3863
148.057	0.38658
148.114	0.38686
148.172	0.38714
148.229	0.38742
148.286	0.38769
148.343	0.38797
148.4	0.38825
148.457	0.38853
148.515	0.38881
148.572	0.38908
148.629	0.38936
148.686	0.38964
148.743	0.38992
148.8	0.3902
148.857	0.39047
148.914	0.39075
148.971	0.39103
149.028	0.39131
149.085	0.39159
149.142	0.39186
149.199	0.39214
149.256	0.39242
149.313	0.3927
149.37	0.39298
149.426	0.39325
149.483	0.39353
149.54	0.39381
149.597	0.39409
149.654	0.39437
149.711	0.39464
149.767	0.39492
149.824	0.3952
149.881	0.39548
149.938	0.39576
149.994	0.39603
150.051	0.39631
150.108	0.39659
150.164	0.39687
150.221	0.39715
150.278	0.39742
150.334	0.3977
150.391	0.39798
150.447	0.39826
150.504	0.39854
150.561	0.39881
150.617	0.39909
150.674	0.39937
150.73	0.39965
150.787	0.39993
150.843	0.4002
150.9	0.40048
150.956	0.40076
151.012	0.40104
151.069	0.40132
151.125	0.40159
151.182	0.40187
151.238	0.40215
151.294	0.40243
151.351	0.40271
151.407	0.40298
151.463	0.40326
151.52	0.40354
151.576	0.40382
151.632	0.4041
151.689	0.40437
151.745	0.40465
151.801	0.40493
151.857	0.40521
151.913	0.40549
151.97	0.40576
152.026	0.40604
152.082	0.40632
152.138	0.4066
152.194	0.40688
152.25	0.40715
152.306	0.40743
152.363	0.40771
152.419	0.40799
152.475	0.40826
152.531	0.40854
152.587	0.40882
152.643	0.4091
152.699	0.40938
152.755	0.40965
152.811	0.40993
152.867	0.41021
152.923	0.41049
152.978	0.41077
153.034	0.41104
153.09	0.41132
153.146	0.4116
153.202	0.41188
153.258	0.41216
153.314	0.41243
153.369	0.41271
153.425	0.41299
153.481	0.41327
153.537	0.41354
153.593	0.41382
153.648	0.4141
153.704	0.41438
153.76	0.41466
153.815	0.41493
153.871	0.41521
153.927	0.41549
153.982	0.41577
154.038	0.41604
154.094	0.41632
154.149	0.4166
154.205	0.41688
154.261	0.41716
154.316	0.41743
154.372	0.41771
154.427	0.41799
154.483	0.41827
154.538	0.41854
154.594	0.41882
154.649	0.4191
154.705	0.41938
154.76	0.41966
154.816	0.41993
154.871	0.42021
154.926	0.42049
154.982	0.42077
155.037	0.42104
155.093	0.42132
155.148	0.4216
155.203	0.42188
155.259	0.42216
155.314	0.42243
155.369	0.42271
155.425	0.42299
155.48	0.42327
155.535	0.42354
155.59	0.42382
155.646	0.4241
155.701	0.42438
155.756	0.42466
155.811	0.42493
155.866	0.42521
155.922	0.42549
155.977	0.42577
156.032	0.42604
156.087	0.42632
156.142	0.4266
156.197	0.42688
156.252	0.42715
156.307	0.42743
156.362	0.42771
156.417	0.42799
156.472	0.42827
156.527	0.42854
156.582	0.42882
156.637	0.4291
156.692	0.42938
156.747	0.42965
156.802	0.42993
156.857	0.43021
156.912	0.43049
156.967	0.43076
157.022	0.43104
157.077	0.43132
157.132	0.4316
157.187	0.43187
157.241	0.43215
157.296	0.43243
157.351	0.43271
157.406	0.43299
157.461	0.43326
157.515	0.43354
157.57	0.43382
157.625	0.4341
157.68	0.43437
157.734	0.43465
157.789	0.43493
157.844	0.43521
157.898	0.43548
157.953	0.43576
158.008	0.43604
158.062	0.43632
158.117	0.43659
158.172	0.43687
158.226	0.43715
158.281	0.43743
158.335	0.4377
158.39	0.43798
158.444	0.43826
158.499	0.43854
158.553	0.43881
158.608	0.43909
158.662	0.43937
158.717	0.43965
158.771	0.43992
158.826	0.4402
158.88	0.44048
158.935	0.44076
158.989	0.44103
159.043	0.44131
159.098	0.44159
159.152	0.44187
159.207	0.44214
159.261	0.44242
159.315	0.4427
159.37	0.44298
159.424	0.44325
159.478	0.44353
159.532	0.44381
159.587	0.44409
159.641	0.44436
159.695	0.44464
159.749	0.44492
159.804	0.4452
159.858	0.44547
159.912	0.44575
159.966	0.44603
160.02	0.44631
160.075	0.44658
160.129	0.44686
160.183	0.44714
160.237	0.44742
160.291	0.44769
160.345	0.44797
160.399	0.44825
160.453	0.44853
160.507	0.4488
160.561	0.44908
160.615	0.44936
160.669	0.44964
160.723	0.44991
160.777	0.45019
160.831	0.45047
160.885	0.45074
160.939	0.45102
160.993	0.4513
161.047	0.45158
161.101	0.45185
161.155	0.45213
161.209	0.45241
161.263	0.45269
161.317	0.45296
161.37	0.45324
161.424	0.45352
161.478	0.4538
161.532	0.45407
161.586	0.45435
161.64	0.45463
161.693	0.4549
161.747	0.45518
161.801	0.45546
161.855	0.45574
161.908	0.45601
161.962	0.45629
162.016	0.45657
162.069	0.45685
162.123	0.45712
162.177	0.4574
162.23	0.45768
162.284	0.45795
162.338	0.45823
162.391	0.45851
162.445	0.45879
162.498	0.45906
162.552	0.45934
162.606	0.45962
162.659	0.4599
162.713	0.46017
162.766	0.46045
162.82	0.46073
162.873	0.461
162.927	0.46128
162.98	0.46156
163.034	0.46184
163.087	0.46211
163.141	0.46239
163.194	0.46267
163.247	0.46294
163.301	0.46322
163.354	0.4635
163.408	0.46378
163.461	0.46405
163.514	0.46433
163.568	0.46461
163.621	0.46488
163.674	0.46516
163.728	0.46544
163.781	0.46572
163.834	0.46599
163.888	0.46627
163.941	0.46655
163.994	0.46682
164.047	0.4671
164.101	0.46738
164.154	0.46766
164.207	0.46793
164.26	0.46821
164.313	0.46849
164.367	0.46876
164.42	0.46904
164.473	0.46932
164.526	0.4696
164.579	0.46987
164.632	0.47015
164.685	0.47043
164.738	0.4707
164.791	0.47098
164.845	0.47126
164.898	0.47153
164.951	0.47181
165.004	0.47209
165.057	0.47237
165.11	0.47264
165.163	0.47292
165.216	0.4732
165.269	0.47347
165.322	0.47375
165.374	0.47403
165.427	0.4743
165.48	0.47458
165.533	0.47486
165.586	0.47514
165.639	0.47541
165.692	0.47569
165.745	0.47597
165.798	0.47624
165.85	0.47652
165.903	0.4768
165.956	0.47707
166.009	0.47735
166.062	0.47763
166.115	0.47791
166.167	0.47818
166.22	0.47846
166.273	0.47874
166.326	0.47901
166.378	0.47929
166.431	0.47957
166.484	0.47984
166.536	0.48012
166.589	0.4804
166.642	0.48067
166.694	0.48095
166.747	0.48123
166.8	0.48151
166.852	0.48178
166.905	0.48206
166.958	0.48234
167.01	0.48261
167.063	0.48289
167.115	0.48317
167.168	0.48344
167.22	0.48372
167.273	0.484
167.325	0.48427
167.378	0.48455
167.43	0.48483
167.483	0.4851
167.535	0.48538
167.588	0.48566
167.64	0.48593
167.693	0.48621
167.745	0.48649
167.798	0.48676
167.85	0.48704
167.903	0.48732
167.955	0.48759
168.007	0.48787
168.06	0.48815
168.112	0.48843
168.164	0.4887
168.217	0.48898
168.269	0.48926
168.321	0.48953
168.374	0.48981
168.426	0.49009
168.478	0.49036
168.53	0.49064
168.583	0.49092
168.635	0.49119
168.687	0.49147
168.739	0.49175
168.792	0.49202
168.844	0.4923
168.896	0.49258
168.948	0.49285
169	0.49313
169.053	0.49341
169.105	0.49368
169.157	0.49396
169.209	0.49424
169.261	0.49451
169.313	0.49479
169.365	0.49507
169.417	0.49534
169.469	0.49562
169.522	0.4959
169.574	0.49617
169.626	0.49645
169.678	0.49672
169.73	0.497
169.782	0.49728
169.834	0.49755
169.886	0.49783
169.938	0.49811
169.99	0.49838
170.042	0.49866
170.094	0.49894
170.145	0.49921
170.197	0.49949
170.249	0.49977
170.301	0.50004
170.353	0.50032
170.405	0.5006
170.457	0.50087
170.509	0.50115
170.561	0.50143
170.612	0.5017
170.664	0.50198
170.716	0.50226
170.768	0.50253
170.82	0.50281
170.871	0.50308
170.923	0.50336
170.975	0.50364
171.027	0.50391
171.078	0.50419
171.13	0.50447
171.182	0.50474
171.234	0.50502
171.285	0.5053
171.337	0.50557
171.389	0.50585
171.44	0.50613
171.492	0.5064
171.544	0.50668
171.595	0.50695
171.647	0.50723
171.699	0.50751
171.75	0.50778
171.802	0.50806
171.853	0.50834
171.905	0.50861
171.956	0.50889
172.008	0.50917
172.06	0.50944
172.111	0.50972
172.163	0.50999
172.214	0.51027
172.266	0.51055
172.317	0.51082
172.369	0.5111
172.42	0.51138
172.472	0.51165
172.523	0.51193
172.574	0.51221
172.626	0.51248
172.677	0.51276
172.729	0.51303
172.78	0.51331
172.832	0.51359
172.883	0.51386
172.934	0.51414
172.986	0.51442
173.037	0.51469
173.088	0.51497
173.14	0.51524
173.191	0.51552
173.242	0.5158
173.294	0.51607
173.345	0.51635
173.396	0.51662
173.447	0.5169
173.499	0.51718
173.55	0.51745
173.601	0.51773
173.652	0.51801
173.704	0.51828
173.755	0.51856
173.806	0.51883
173.857	0.51911
173.908	0.51939
173.96	0.51966
174.011	0.51994
174.062	0.52021
174.113	0.52049
174.164	0.52077
174.215	0.52104
174.266	0.52132
174.317	0.52159
174.369	0.52187
174.42	0.52215
174.471	0.52242
174.522	0.5227
174.573	0.52298
174.624	0.52325
174.675	0.52353
174.726	0.5238
174.777	0.52408
174.828	0.52436
174.879	0.52463
174.93	0.52491
174.981	0.52518
175.032	0.52546
175.083	0.52574
175.134	0.52601
175.185	0.52629
175.236	0.52656
175.287	0.52684
175.337	0.52712
175.388	0.52739
175.439	0.52767
175.49	0.52794
175.541	0.52822
175.592	0.52849
175.643	0.52877
175.693	0.52905
175.744	0.52932
175.795	0.5296
175.846	0.52987
175.897	0.53015
175.948	0.53043
175.998	0.5307
176.049	0.53098
176.1	0.53125
176.151	0.53153
176.201	0.53181
176.252	0.53208
176.303	0.53236
176.353	0.53263
176.404	0.53291
176.455	0.53318
176.506	0.53346
176.556	0.53374
176.607	0.53401
176.658	0.53429
176.708	0.53456
176.759	0.53484
176.809	0.53512
176.86	0.53539
176.911	0.53567
176.961	0.53594
177.012	0.53622
177.062	0.53649
177.113	0.53677
177.164	0.53705
177.214	0.53732
177.265	0.5376
177.315	0.53787
177.366	0.53815
177.416	0.53842
177.467	0.5387
177.517	0.53898
177.568	0.53925
177.618	0.53953
177.669	0.5398
177.719	0.54008
177.769	0.54035
177.82	0.54063
177.87	0.54091
177.921	0.54118
177.971	0.54146
178.022	0.54173
178.072	0.54201
178.122	0.54228
178.173	0.54256
178.223	0.54283
178.273	0.54311
178.324	0.54339
178.374	0.54366
178.424	0.54394
178.475	0.54421
178.525	0.54449
178.575	0.54476
178.626	0.54504
178.676	0.54531
178.726	0.54559
178.776	0.54587
178.827	0.54614
178.877	0.54642
178.927	0.54669
178.977	0.54697
179.028	0.54724
179.078	0.54752
179.128	0.54779
179.178	0.54807
179.228	0.54835
179.278	0.54862
179.329	0.5489
179.379	0.54917
179.429	0.54945
179.479	0.54972
179.529	0.55
179.579	0.55027
179.629	0.55055
179.679	0.55082
179.73	0.5511
179.78	0.55137
179.83	0.55165
179.88	0.55193
179.93	0.5522
179.98	0.55248
180.03	0.55275
180.08	0.55303
[truncated: 8,624 more rows]
