# Supplementary material for: Triple ionization and fragmentation of benzene trimers following ultrafast intermolecular Coulombic decay
Source: Nat Commun. 2022 Sep 10;13:5335. doi: 10.1038/s41467-022-33032-2 (PMC9464219; doi:10.1038/s41467-022-33032-2)
Supplement: Supplementary file 3 — Source Data [file 41467_2022_33032_MOESM3_ESM.zip › Ren_Supplementary_Data_4.xlsx]

## Sheet: Supplementary_Fig4a
KER (eV)
7.71754
7.8603
7.84435
7.8367
7.83338
7.77434
7.84585
7.93394
7.83574
7.89638
7.62365
7.89465
7.93066
7.89022
7.72619
7.89179
7.83187
7.83271
7.80484
7.89408

## Sheet: Supplementary_Fig4b
KER (eV)
6.48252
6.48274
6.64603
6.5078
6.44694
6.45668
6.57079
6.64139
6.5568
6.60285
6.49479
6.57977
6.40219
6.3897
6.46914
6.61737
6.3339
6.47536
6.57407
6.50105
6.40279
